# Supplementary material for: (3R,4R,4aS,7aR,12bS)-3-Cyclo­propyl­methyl-4a,9-dihy­droxy-3-methyl-7-oxo-2,3,4,4a,5,6,7,7a-octa­hydro-1H-4,12-methano­benzofuro[3,2-e]isoquinolin-3-ium bromide
Source: Acta Crystallogr Sect E Struct Rep Online. 2012 Jan 14;68(Pt 2):o405–6. doi: 10.1107/S1600536812000645 (PMC3275079; doi:10.1107/S1600536812000645)
Supplement: Supplementary file 1 [file e-68-0o405-sup1.cif]

##############################################################################
#                                                                            #
# This CIF contains the data in a paper accepted for publication in          #
# Acta Crystallographica Section E. It conforms to the requirements of       #
# Notes for Authors for Acta Crystallographica Section E, and has been       #
# peer reviewed under the auspices of the IUCr Commission on Journals.       #
#                                                                            #
# Full details of the Crystallographic Information File format               #
# are given in the paper "The Crystallographic Information File (CIF):       #
# a New Standard Archive File for Crystallography" by S. R. Hall, F. H.      #
# Allen and I. D. Brown [Acta Cryst. (1991), A47, 655-685].                  #
#                                                                            #
# The current version of the core CIF dictionary is obtainable from          #
# ftp://ftp.iucr.org/pub/cif_core.dic.                                       #
#                                                                            #
# Software is freely available for graphical display of the structure(s)     #
# in this CIF. For information consult the CIF software page                 #
# http://www.iucr.org/resources/cif/software.                                #
#                                                                            #
# This file may be used for bona fide research purposes within the           #
# scientific community so long as proper attribution is given to the journal # 
# article from which it was obtained.                                        #
#                                                                            #
##############################################################################
data_I
_audit_creation_method     SHELXL-97
_chemical_name_systematic
;\
(3<i>R</i>,4<i>R</i>,4a<i>S</i>,7a<i>R</i>,12b<i>S</i>)-3-Cyclopropylmethyl-
4a,9-dihydroxy-3-methyl-7-oxo-2,3,4,4a,5,6,7,7a-octahydro-1<i>H</i>-4,12-
methanobenzofuro[3,2-<i>e</i>]isoquinolin-3-ium bromide
;
_chemical_name_common     ?
_chemical_formula_moiety     'C21 H26 N O4 +, Br -'
_chemical_formula_sum     'C21 H26 Br N O4'
_chemical_formula_iupac     'C21 H26 N O4 +, Br -'
_chemical_formula_weight     436.34
_chemical_melting_point     ?
_symmetry_cell_setting     monoclinic
_symmetry_space_group_name_H-M     'P 21 '
_symmetry_space_group_name_Hall     'P 2yb'
loop_
    _symmetry_equiv_pos_as_xyz
    'x, y, z'
    '-x, y+1/2, -z'
_cell_length_a     7.708(3)
_cell_length_b     13.187(5)
_cell_length_c     9.501(3)
_cell_angle_alpha     90.00
_cell_angle_beta     97.679(6)
_cell_angle_gamma     90.00
_cell_volume     957.1(6)
_cell_formula_units_Z     2
_cell_measurement_reflns_used     2706
_cell_measurement_theta_min     2.26
_cell_measurement_theta_max     24.57
_cell_measurement_temperature     291(2)
_exptl_crystal_description     block
_exptl_crystal_colour     colourless
_exptl_crystal_size_max     0.28
_exptl_crystal_size_mid     0.24
_exptl_crystal_size_min     0.22
_exptl_crystal_density_diffrn     1.514
_exptl_crystal_density_meas     ?
_exptl_crystal_density_method     'not measured'
_exptl_crystal_F_000     452
_exptl_absorpt_coefficient_mu     2.175
_exptl_absorpt_correction_type     multi-scan
_exptl_absorpt_process_details     '(SADABS; Bruker, 2000)'
_exptl_absorpt_correction_T_min     0.5811
_exptl_absorpt_correction_T_max     0.6462
_exptl_special_details     ?
_diffrn_ambient_temperature     291(2)
_diffrn_radiation_type     'MoK\a'
_diffrn_radiation_wavelength     0.71073
_diffrn_radiation_source     'sealed tube'
_diffrn_radiation_monochromator     'graphite'
_diffrn_measurement_device_type     'Bruker SMART APEX CCD'
_diffrn_measurement_method     'phi and omega scans'
_diffrn_detector_area_resol_mean     ?
_diffrn_reflns_number     6955
_diffrn_reflns_av_R_equivalents     0.0481
_diffrn_reflns_av_sigmaI/netI     0.0620
_diffrn_reflns_theta_min     2.16
_diffrn_reflns_theta_max     28.52
_diffrn_reflns_theta_full     28.52
_diffrn_measured_fraction_theta_max     0.993
_diffrn_measured_fraction_theta_full     0.993
_diffrn_reflns_limit_h_min     -7
_diffrn_reflns_limit_h_max     10
_diffrn_reflns_limit_k_min     -12
_diffrn_reflns_limit_k_max     17
_diffrn_reflns_limit_l_min     -12
_diffrn_reflns_limit_l_max     11
_diffrn_standards_number     ?
_diffrn_standards_interval_count     ?
_diffrn_standards_interval_time     ?
_diffrn_standards_decay_%     ?
_refine_special_details
;
Refinement of <i>F</i>^2^ against ALL reflections. The weighted <i>R</i>-factor
<i>wR</i> and goodness of fit <i>S</i> are based on <i>F</i>^2^, conventional
<i>R</i>-factors <i>R</i> are based on <i>F</i>, with <i>F</i> set to zero for
negative <i>F</i>^2^. The threshold expression of <i>F</i>^2^ >
\s(<i>F</i>^2^) is used only for calculating <i>R</i>-factors(gt) <i>etc</i>.
and is not relevant to the choice of reflections for refinement.
<i>R</i>-factors based on <i>F</i>^2^ are statistically about twice as large
as those based on <i>F</i>, and <i>R</i>- factors based on ALL data will be
even larger.
;
_reflns_number_total     4179
_reflns_number_gt     3259
_reflns_threshold_expression     I>2sigma(I)
_refine_ls_structure_factor_coef     Fsqd
_refine_ls_matrix_type     full
_refine_ls_R_factor_all     0.0482
_refine_ls_R_factor_gt     0.0352
_refine_ls_wR_factor_gt     0.0703
_refine_ls_wR_factor_ref     0.0729
_refine_ls_goodness_of_fit_ref     1.042
_refine_ls_restrained_S_all     1.044
_refine_ls_number_reflns     4179
_refine_ls_number_parameters     245
_refine_ls_number_restraints     2
_refine_ls_hydrogen_treatment     mixed
_refine_ls_weighting_scheme     calc
_refine_ls_weighting_details
                 'calc w=1/[\s^2^(Fo^2^)+(0.0200P)^2^] where P=(Fo^2^+2Fc^2^)/3'
_atom_sites_solution_hydrogens     geom
_atom_sites_solution_primary     direct
_atom_sites_solution_secondary     difmap
_refine_ls_shift/su_max     0.001
_refine_ls_shift/su_mean     0.000
_refine_diff_density_max     0.388
_refine_diff_density_min     -0.437
_refine_ls_extinction_method     none
_refine_ls_extinction_coef     ?
_refine_ls_abs_structure_details     'Flack (1983), <b>1636 Friedel pairs</b>'
_refine_ls_abs_structure_Flack     -0.006(7)
loop_
    _atom_type_symbol
    _atom_type_description
    _atom_type_scat_dispersion_real
    _atom_type_scat_dispersion_imag
    _atom_type_scat_source
    'C' 'C' 0.0033 0.0016
                         'International Tables Vol C Tables 4.2.6.8 and 6.1.1.4'
    'H' 'H' 0.0000 0.0000
                         'International Tables Vol C Tables 4.2.6.8 and 6.1.1.4'
    'N' 'N' 0.0061 0.0033
                         'International Tables Vol C Tables 4.2.6.8 and 6.1.1.4'
    'O' 'O' 0.0106 0.0060
                         'International Tables Vol C Tables 4.2.6.8 and 6.1.1.4'
    'Br' 'Br' -0.2901 2.4595
                         'International Tables Vol C Tables 4.2.6.8 and 6.1.1.4'
_computing_data_collection     'SMART (Bruker, 2000)'
_computing_cell_refinement     'SAINT (Bruker, 2000)'
_computing_data_reduction     'SAINT (Bruker, 2000)'
_computing_structure_solution     'SHELXTL (Sheldrick, 2008)'
_computing_structure_refinement     'SHELXTL (Sheldrick, 2008)'
_computing_molecular_graphics     'SHELXTL (Sheldrick, 2008)'
_computing_publication_material
                      'SHELXTL (Sheldrick, 2008) and <i>PLATON</i> (Spek, 2009)'
loop_
    _atom_site_type_symbol
    _atom_site_label
    _atom_site_fract_x
    _atom_site_fract_y
    _atom_site_fract_z
    _atom_site_U_iso_or_equiv
    _atom_site_adp_type
    _atom_site_calc_flag
    _atom_site_refinement_flags
    _atom_site_occupancy
    _atom_site_symmetry_multiplicity
    _atom_site_disorder_assembly
    _atom_site_disorder_group
    Br Br1 -0.27040(4) 0.31792(5) 0.03917(3) 0.05094(11) Uani d . 1 1 . .
    C C1 0.5410(4) 0.4248(3) 0.5393(4) 0.0436(9) Uani d . 1 1 . .
    C C2 0.5975(4) 0.4559(3) 0.6764(4) 0.0506(10) Uani d . 1 1 . .
    C C3 0.4825(5) 0.5137(3) 0.7423(4) 0.0519(10) Uani d . 1 1 . .
    H H3 0.5192 0.5375 0.8336 0.062 Uiso calc R 1 1 . .
    C C4 0.3139(5) 0.5383(3) 0.6787(3) 0.0464(9) Uani d . 1 1 . .
    H H4 0.2389 0.5748 0.7287 0.056 Uiso calc R 1 1 . .
    C C5 0.2590(4) 0.5076(3) 0.5394(3) 0.0392(8) Uani d . 1 1 . .
    C C6 0.3776(4) 0.4540(3) 0.4748(3) 0.0372(8) Uani d . 1 1 . .
    C C7 0.3529(4) 0.4120(3) 0.3254(3) 0.0358(8) Uani d . 1 1 . .
    C C8 0.1586(4) 0.3871(3) 0.2814(3) 0.0330(7) Uani d . 1 1 . .
    C C9 0.0565(4) 0.4882(3) 0.3026(3) 0.0320(7) Uani d . 1 1 . .
    H H9 -0.0676 0.4745 0.2710 0.038 Uiso calc R 1 1 . .
    C C10 0.0725(4) 0.5145(2) 0.4634(3) 0.0405(8) Uani d . 1 1 . .
    H H10A 0.0292 0.5828 0.4737 0.049 Uiso calc RD 1 1 . .
    H H10B -0.0013 0.4687 0.5088 0.049 Uiso calc R 1 1 . .
    C C11 0.4099(4) 0.4890(3) 0.2210(3) 0.0425(9) Uani d . 1 1 . .
    H H11A 0.5342 0.5021 0.2444 0.051 Uiso calc R 1 1 . .
    H H11B 0.3901 0.4611 0.1257 0.051 Uiso calc R 1 1 . .
    C C12 0.3096(4) 0.5877(3) 0.2249(3) 0.0398(8) Uani d . 1 1 . .
    H H12A 0.3397 0.6316 0.1499 0.048 Uiso calc R 1 1 . .
    H H12B 0.3468 0.6213 0.3147 0.048 Uiso calc R 1 1 . .
    C C13 0.0381(4) 0.67932(19) 0.2407(3) 0.0406(8) Uani d . 1 1 . .
    H H13A 0.0929 0.7008 0.3338 0.049 Uiso calc RD 1 1 . .
    H H13B 0.0694 0.7280 0.1719 0.049 Uiso calc R 1 1 . .
    C C14 -0.1571(4) 0.6804(3) 0.2385(3) 0.0432(8) Uani d . 1 1 . .
    H H14 -0.2058 0.6347 0.3045 0.052 Uiso calc R 1 1 . .
    C C15 -0.2726(5) 0.7068(3) 0.1044(4) 0.0565(11) Uani d . 1 1 . .
    H H15A -0.2176 0.7162 0.0192 0.068 Uiso calc R 1 1 . .
    H H15B -0.3881 0.6764 0.0887 0.068 Uiso calc R 1 1 . .
    C C16 -0.2390(5) 0.7841(3) 0.2174(4) 0.058 Uani d . 1 1 . .
    H H16A -0.3338 0.8006 0.2710 0.070 Uiso calc R 1 1 . .
    H H16B -0.1632 0.8405 0.2015 0.070 Uiso calc R 1 1 . .
    C C17 0.0470(4) 0.5559(3) 0.0514(3) 0.0395(8) Uani d . 1 1 . .
    H H17A 0.0618 0.6163 -0.0020 0.059 Uiso calc R 1 1 . .
    H H17B -0.0747 0.5377 0.0404 0.059 Uiso calc R 1 1 . .
    H H17C 0.1132 0.5016 0.0173 0.059 Uiso calc R 1 1 . .
    C C18 0.4825(3) 0.3216(4) 0.3524(3) 0.0451(7) Uani d . 1 1 . .
    H H18 0.5266 0.3014 0.2645 0.054 Uiso calc R 1 1 . .
    C C19 0.3966(5) 0.2325(3) 0.4176(4) 0.0465(9) Uani d . 1 1 . .
    C C20 0.2143(5) 0.2074(3) 0.3494(4) 0.0488(9) Uani d . 1 1 . .
    H H20A 0.1708 0.1484 0.3946 0.059 Uiso calc R 1 1 . .
    H H20B 0.2141 0.1927 0.2494 0.059 Uiso calc R 1 1 . .
    C C21 0.0982(4) 0.2997(3) 0.3677(3) 0.0398(9) Uani d . 1 1 . .
    H H21A -0.0232 0.2836 0.3347 0.048 Uiso calc R 1 1 . .
    H H21B 0.1078 0.3184 0.4671 0.048 Uiso calc R 1 1 . .
    N N1 0.1112(3) 0.5747(2) 0.2073(3) 0.0335(6) Uani d . 1 1 . .
    O O1 0.7622(3) 0.4286(3) 0.7404(3) 0.0719(10) Uani d . 1 1 . .
    H H1X 0.762(6) 0.403(4) 0.817(5) 0.086 Uiso d . 1 1 . .
    O O2 0.6235(3) 0.3609(2) 0.4553(2) 0.0548(8) Uani d . 1 1 . .
    O O3 0.4644(4) 0.1902(2) 0.5242(3) 0.0638(9) Uani d . 1 1 . .
    O O4 0.1381(3) 0.35700(17) 0.1374(2) 0.0393(6) Uani d . 1 1 . .
    H H4X 0.037(4) 0.344(3) 0.108(3) 0.047 Uiso d . 1 1 . .
loop_
    _atom_site_aniso_label
    _atom_site_aniso_U_11
    _atom_site_aniso_U_22
    _atom_site_aniso_U_33
    _atom_site_aniso_U_12
    _atom_site_aniso_U_13
    _atom_site_aniso_U_23
    Br1 0.04321(15) 0.0671(2) 0.04230(17) -0.0020(2) 0.00507(11) -0.0091(2)
    C1 0.0374(18) 0.051(3) 0.040(2) 0.0021(17) -0.0021(15) 0.0060(17)
    C2 0.0402(18) 0.064(3) 0.044(2) -0.0095(18) -0.0098(15) 0.0156(18)
    C3 0.061(2) 0.061(3) 0.0297(18) -0.021(2) -0.0071(16) 0.0019(17)
    C4 0.061(2) 0.046(2) 0.0322(18) -0.0040(18) 0.0057(15) 0.0002(16)
    C5 0.0437(18) 0.044(2) 0.0299(16) -0.0031(16) 0.0036(13) 0.0046(15)
    C6 0.0340(17) 0.048(2) 0.0286(17) -0.0016(16) 0.0022(13) 0.0085(16)
    C7 0.0337(16) 0.046(2) 0.0284(16) 0.0083(14) 0.0059(12) 0.0059(15)
    C8 0.0318(15) 0.041(2) 0.0260(15) 0.0057(14) 0.0041(12) 0.0001(14)
    C9 0.0282(14) 0.040(2) 0.0283(15) 0.0008(13) 0.0045(12) 0.0048(14)
    C10 0.0440(18) 0.048(2) 0.0305(16) 0.0079(16) 0.0079(13) -0.0009(15)
    C11 0.0295(15) 0.058(3) 0.0409(18) 0.0000(16) 0.0082(13) 0.0117(17)
    C12 0.0274(15) 0.050(2) 0.0413(18) -0.0081(15) 0.0020(13) 0.0094(16)
    C13 0.0469(18) 0.033(2) 0.0417(17) 0.0000(16) 0.0036(14) -0.0012(15)
    C14 0.0475(19) 0.042(2) 0.0420(18) 0.0075(16) 0.0127(15) 0.0091(16)
    C15 0.050(2) 0.072(3) 0.047(2) 0.011(2) 0.0065(16) 0.022(2)
    C16 0.062 0.052 0.066 0.029 0.031 0.019
    C17 0.0460(19) 0.045(2) 0.0257(16) 0.0010(16) -0.0012(13) 0.0055(15)
    C18 0.0359(14) 0.064(2) 0.0348(14) 0.016(2) 0.0037(11) 0.008(2)
    C19 0.056(2) 0.048(3) 0.0360(19) 0.0243(19) 0.0088(16) 0.0002(18)
    C20 0.062(2) 0.039(2) 0.047(2) 0.0038(19) 0.0162(18) 0.0040(17)
    C21 0.0403(15) 0.042(3) 0.0380(15) 0.0039(16) 0.0074(12) 0.0049(16)
    N1 0.0306(12) 0.0356(17) 0.0337(14) -0.0007(12) 0.0020(10) 0.0028(12)
    O1 0.0516(15) 0.105(3) 0.0531(16) -0.0082(16) -0.0165(13) 0.0250(17)
    O2 0.0337(11) 0.083(2) 0.0459(13) 0.0126(12) -0.0002(10) 0.0088(12)
    O3 0.081(2) 0.059(2) 0.0489(16) 0.0221(18) -0.0009(15) 0.0115(15)
    O4 0.0431(11) 0.0443(17) 0.0300(11) 0.0049(10) 0.0029(9) -0.0029(9)
_geom_special_details
;
 All esds (except the esd in the dihedral angle between two l.s. planes)
 are estimated using the full covariance matrix.  The cell esds are taken
 into account individually in the estimation of esds in distances, angles
 and torsion angles; correlations between esds in cell parameters are only
 used when they are defined by crystal symmetry.  An approximate (isotropic)
 treatment of cell esds is used for estimating esds involving l.s. planes.
;
loop_
    _geom_bond_atom_site_label_1
    _geom_bond_atom_site_label_2
    _geom_bond_site_symmetry_2
    _geom_bond_distance
    _geom_bond_publ_flag
    C1 O2 . 1.374(4) ?
    C1 C2 . 1.379(5) ?
    C1 C6 . 1.380(4) ?
    C2 O1 . 1.380(4) ?
    C2 C3 . 1.381(5) ?
    C3 C4 . 1.396(5) ?
    C3 H3 . 0.9300 ?
    C4 C5 . 1.395(4) ?
    C4 H4 . 0.9300 ?
    C5 C6 . 1.364(5) ?
    C5 C10 . 1.524(4) ?
    C6 C7 . 1.512(4) ?
    C7 C11 . 1.524(5) ?
    C7 C8 . 1.536(4) ?
    C7 C18 . 1.555(5) ?
    C8 O4 . 1.413(3) ?
    C8 C21 . 1.523(5) ?
    C8 C9 . 1.575(4) ?
    C9 N1 . 1.549(4) ?
    C9 C10 . 1.555(4) ?
    C9 H9 . 0.9800 ?
    C10 H10A . 0.9700 ?
    C10 H10B . 0.9700 ?
    C11 C12 . 1.517(5) ?
    C11 H11A . 0.9700 ?
    C11 H11B . 0.9700 ?
    C12 N1 . 1.526(4) ?
    C12 H12A . 0.9700 ?
    C12 H12B . 0.9700 ?
    C13 C14 . 1.502(5) ?
    C13 N1 . 1.539(4) ?
    C13 H13A . 0.9700 ?
    C13 H13B . 0.9700 ?
    C14 C15 . 1.495(4) ?
    C14 C16 . 1.508(5) ?
    C14 H14 . 0.9800 ?
    C15 C16 . 1.478(6) ?
    C15 H15A . 0.9700 ?
    C15 H15B . 0.9700 ?
    C16 H16A . 0.9700 ?
    C16 H16B . 0.9700 ?
    C17 N1 . 1.518(4) ?
    C17 H17A . 0.9600 ?
    C17 H17B . 0.9600 ?
    C17 H17C . 0.9600 ?
    C18 O2 . 1.457(4) ?
    C18 C19 . 1.520(6) ?
    C18 H18 . 0.9800 ?
    C19 O3 . 1.212(4) ?
    C19 C20 . 1.504(5) ?
    C20 C21 . 1.534(5) ?
    C20 H20A . 0.9700 ?
    C20 H20B . 0.9700 ?
    C21 H21A . 0.9700 ?
    C21 H21B . 0.9700 ?
    O1 H1X . 0.80(5) ?
    O4 H4X . 0.82(3) ?
loop_
    _geom_angle_atom_site_label_1
    _geom_angle_atom_site_label_2
    _geom_angle_atom_site_label_3
    _geom_angle_site_symmetry_1
    _geom_angle_site_symmetry_3
    _geom_angle
    _geom_angle_publ_flag
    O2 C1 C2 . . 128.2(3) ?
    O2 C1 C6 . . 112.3(3) ?
    C2 C1 C6 . . 119.4(4) ?
    C1 C2 O1 . . 119.6(4) ?
    C1 C2 C3 . . 116.8(3) ?
    O1 C2 C3 . . 123.6(3) ?
    C2 C3 C4 . . 123.3(3) ?
    C2 C3 H3 . . 118.4 ?
    C4 C3 H3 . . 118.4 ?
    C5 C4 C3 . . 119.3(3) ?
    C5 C4 H4 . . 120.3 ?
    C3 C4 H4 . . 120.3 ?
    C6 C5 C4 . . 116.2(3) ?
    C6 C5 C10 . . 117.7(3) ?
    C4 C5 C10 . . 125.4(3) ?
    C5 C6 C1 . . 124.8(3) ?
    C5 C6 C7 . . 127.2(3) ?
    C1 C6 C7 . . 107.9(3) ?
    C6 C7 C11 . . 110.9(3) ?
    C6 C7 C8 . . 109.2(2) ?
    C11 C7 C8 . . 108.7(2) ?
    C6 C7 C18 . . 97.4(2) ?
    C11 C7 C18 . . 112.5(3) ?
    C8 C7 C18 . . 117.5(3) ?
    O4 C8 C21 . . 107.8(3) ?
    O4 C8 C7 . . 107.6(2) ?
    C21 C8 C7 . . 111.9(2) ?
    O4 C8 C9 . . 111.6(2) ?
    C21 C8 C9 . . 112.2(2) ?
    C7 C8 C9 . . 105.6(3) ?
    N1 C9 C10 . . 114.7(3) ?
    N1 C9 C8 . . 111.7(2) ?
    C10 C9 C8 . . 109.8(2) ?
    N1 C9 H9 . . 106.7 ?
    C10 C9 H9 . . 106.7 ?
    C8 C9 H9 . . 106.7 ?
    C5 C10 C9 . . 113.5(2) ?
    C5 C10 H10A . . 108.9 ?
    C9 C10 H10A . . 108.9 ?
    C5 C10 H10B . . 108.9 ?
    C9 C10 H10B . . 108.9 ?
    H10A C10 H10B . . 107.7 ?
    C12 C11 C7 . . 111.3(3) ?
    C12 C11 H11A . . 109.4 ?
    C7 C11 H11A . . 109.4 ?
    C12 C11 H11B . . 109.4 ?
    C7 C11 H11B . . 109.4 ?
    H11A C11 H11B . . 108.0 ?
    C11 C12 N1 . . 114.0(3) ?
    C11 C12 H12A . . 108.7 ?
    N1 C12 H12A . . 108.7 ?
    C11 C12 H12B . . 108.7 ?
    N1 C12 H12B . . 108.7 ?
    H12A C12 H12B . . 107.6 ?
    C14 C13 N1 . . 113.5(3) ?
    C14 C13 H13A . . 108.9 ?
    N1 C13 H13A . . 108.9 ?
    C14 C13 H13B . . 108.9 ?
    N1 C13 H13B . . 108.9 ?
    H13A C13 H13B . . 107.7 ?
    C15 C14 C13 . . 119.7(3) ?
    C15 C14 C16 . . 59.0(2) ?
    C13 C14 C16 . . 114.3(3) ?
    C15 C14 H14 . . 117.0 ?
    C13 C14 H14 . . 117.0 ?
    C16 C14 H14 . . 117.0 ?
    C16 C15 C14 . . 61.0(2) ?
    C16 C15 H15A . . 117.7 ?
    C14 C15 H15A . . 117.7 ?
    C16 C15 H15B . . 117.7 ?
    C14 C15 H15B . . 117.7 ?
    H15A C15 H15B . . 114.8 ?
    C15 C16 C14 . . 60.1(2) ?
    C15 C16 H16A . . 117.8 ?
    C14 C16 H16A . . 117.8 ?
    C15 C16 H16B . . 117.8 ?
    C14 C16 H16B . . 117.8 ?
    H16A C16 H16B . . 114.9 ?
    N1 C17 H17A . . 109.5 ?
    N1 C17 H17B . . 109.5 ?
    H17A C17 H17B . . 109.5 ?
    N1 C17 H17C . . 109.5 ?
    H17A C17 H17C . . 109.5 ?
    H17B C17 H17C . . 109.5 ?
    O2 C18 C19 . . 109.1(2) ?
    O2 C18 C7 . . 104.1(4) ?
    C19 C18 C7 . . 110.8(2) ?
    O2 C18 H18 . . 110.9 ?
    C19 C18 H18 . . 110.9 ?
    C7 C18 H18 . . 110.9 ?
    O3 C19 C20 . . 122.1(4) ?
    O3 C19 C18 . . 122.3(3) ?
    C20 C19 C18 . . 115.3(3) ?
    C19 C20 C21 . . 107.6(3) ?
    C19 C20 H20A . . 110.2 ?
    C21 C20 H20A . . 110.2 ?
    C19 C20 H20B . . 110.2 ?
    C21 C20 H20B . . 110.2 ?
    H20A C20 H20B . . 108.5 ?
    C8 C21 C20 . . 108.3(3) ?
    C8 C21 H21A . . 110.0 ?
    C20 C21 H21A . . 110.0 ?
    C8 C21 H21B . . 110.0 ?
    C20 C21 H21B . . 110.0 ?
    H21A C21 H21B . . 108.4 ?
    C17 N1 C12 . . 108.4(2) ?
    C17 N1 C13 . . 105.5(2) ?
    C12 N1 C13 . . 105.4(2) ?
    C17 N1 C9 . . 111.8(2) ?
    C12 N1 C9 . . 111.5(2) ?
    C13 N1 C9 . . 113.8(2) ?
    C2 O1 H1X . . 114(3) ?
    C1 O2 C18 . . 104.3(2) ?
    C8 O4 H4X . . 112(2) ?
loop_
    _geom_torsion_atom_site_label_1
    _geom_torsion_atom_site_label_2
    _geom_torsion_atom_site_label_3
    _geom_torsion_atom_site_label_4
    _geom_torsion_site_symmetry_1
    _geom_torsion_site_symmetry_2
    _geom_torsion_site_symmetry_3
    _geom_torsion_site_symmetry_4
    _geom_torsion
    _geom_torsion_publ_flag
    O2 C1 C2 O1 . . . . 5.5(6) ?
    C6 C1 C2 O1 . . . . -178.7(4) ?
    O2 C1 C2 C3 . . . . -174.4(4) ?
    C6 C1 C2 C3 . . . . 1.3(6) ?
    C1 C2 C3 C4 . . . . 2.1(6) ?
    O1 C2 C3 C4 . . . . -177.8(4) ?
    C2 C3 C4 C5 . . . . -3.0(6) ?
    C3 C4 C5 C6 . . . . 0.3(5) ?
    C3 C4 C5 C10 . . . . 170.4(3) ?
    C4 C5 C6 C1 . . . . 3.3(6) ?
    C10 C5 C6 C1 . . . . -167.6(4) ?
    C4 C5 C6 C7 . . . . -179.8(3) ?
    C10 C5 C6 C7 . . . . 9.3(5) ?
    O2 C1 C6 C5 . . . . 172.2(4) ?
    C2 C1 C6 C5 . . . . -4.2(6) ?
    O2 C1 C6 C7 . . . . -5.2(4) ?
    C2 C1 C6 C7 . . . . 178.4(3) ?
    C5 C6 C7 C11 . . . . 90.1(4) ?
    C1 C6 C7 C11 . . . . -92.6(4) ?
    C5 C6 C7 C8 . . . . -29.7(5) ?
    C1 C6 C7 C8 . . . . 147.6(3) ?
    C5 C6 C7 C18 . . . . -152.3(4) ?
    C1 C6 C7 C18 . . . . 25.1(4) ?
    C6 C7 C8 O4 . . . . 174.7(3) ?
    C11 C7 C8 O4 . . . . 53.6(4) ?
    C18 C7 C8 O4 . . . . -75.7(3) ?
    C6 C7 C8 C21 . . . . -67.0(4) ?
    C11 C7 C8 C21 . . . . 171.8(3) ?
    C18 C7 C8 C21 . . . . 42.6(3) ?
    C6 C7 C8 C9 . . . . 55.4(3) ?
    C11 C7 C8 C9 . . . . -65.7(3) ?
    C18 C7 C8 C9 . . . . 165.0(2) ?
    O4 C8 C9 N1 . . . . -55.3(3) ?
    C21 C8 C9 N1 . . . . -176.5(2) ?
    C7 C8 C9 N1 . . . . 61.3(3) ?
    O4 C8 C9 C10 . . . . 176.3(2) ?
    C21 C8 C9 C10 . . . . 55.1(3) ?
    C7 C8 C9 C10 . . . . -67.1(3) ?
    C6 C5 C10 C9 . . . . -18.0(4) ?
    C4 C5 C10 C9 . . . . 172.1(3) ?
    N1 C9 C10 C5 . . . . -79.1(3) ?
    C8 C9 C10 C5 . . . . 47.6(3) ?
    C6 C7 C11 C12 . . . . -57.6(3) ?
    C8 C7 C11 C12 . . . . 62.5(3) ?
    C18 C7 C11 C12 . . . . -165.5(3) ?
    C7 C11 C12 N1 . . . . -52.0(4) ?
    N1 C13 C14 C15 . . . . -92.0(4) ?
    N1 C13 C14 C16 . . . . -158.8(2) ?
    C13 C14 C15 C16 . . . . -102.1(4) ?
    C13 C14 C16 C15 . . . . 111.3(3) ?
    C6 C7 C18 O2 . . . . -35.8(3) ?
    C11 C7 C18 O2 . . . . 80.5(3) ?
    C8 C7 C18 O2 . . . . -152.0(2) ?
    C6 C7 C18 C19 . . . . 81.4(3) ?
    C11 C7 C18 C19 . . . . -162.3(3) ?
    C8 C7 C18 C19 . . . . -34.8(4) ?
    O2 C18 C19 O3 . . . . -14.9(5) ?
    C7 C18 C19 O3 . . . . -129.0(3) ?
    O2 C18 C19 C20 . . . . 159.1(3) ?
    C7 C18 C19 C20 . . . . 45.1(4) ?
    O3 C19 C20 C21 . . . . 112.0(4) ?
    C18 C19 C20 C21 . . . . -62.0(4) ?
    O4 C8 C21 C20 . . . . 61.1(3) ?
    C7 C8 C21 C20 . . . . -57.1(3) ?
    C9 C8 C21 C20 . . . . -175.6(2) ?
    C19 C20 C21 C8 . . . . 66.2(3) ?
    C11 C12 N1 C17 . . . . -77.1(3) ?
    C11 C12 N1 C13 . . . . 170.2(2) ?
    C11 C12 N1 C9 . . . . 46.3(3) ?
    C14 C13 N1 C17 . . . . 69.2(3) ?
    C14 C13 N1 C12 . . . . -176.2(2) ?
    C14 C13 N1 C9 . . . . -53.7(3) ?
    C10 C9 N1 C17 . . . . -164.4(2) ?
    C8 C9 N1 C17 . . . . 69.9(3) ?
    C10 C9 N1 C12 . . . . 74.1(3) ?
    C8 C9 N1 C12 . . . . -51.7(3) ?
    C10 C9 N1 C13 . . . . -45.0(3) ?
    C8 C9 N1 C13 . . . . -170.7(2) ?
    C2 C1 O2 C18 . . . . 156.9(4) ?
    C6 C1 O2 C18 . . . . -19.2(4) ?
    C19 C18 O2 C1 . . . . -83.5(3) ?
    C7 C18 O2 C1 . . . . 34.8(3) ?
loop_
    _geom_hbond_atom_site_label_d
    _geom_hbond_atom_site_label_h
    _geom_hbond_atom_site_label_a
    _geom_hbond_site_symmetry_a
    _geom_hbond_distance_dh
    _geom_hbond_distance_ha
    _geom_hbond_distance_da
    _geom_hbond_angle_dha
    O1 H1X Br1 1_656 0.80(5) 2.43(5) 3.231(3) 174(5)
    O4 H4X Br1 . 0.81(3) 2.40(3) 3.204(3) 174(2)
data_global
_journal_date_recd_electronic     2011-11-18
_journal_date_accepted     2012-01-07
_journal_name_full     'Acta Crystallographica, Section E'
_journal_year     2012
_journal_volume     68
_journal_issue      2
_journal_page_first     o405
_journal_page_last     o406
_journal_paper_category     QO
_journal_paper_doi     10.1107/S1600536812000645
_journal_coeditor_code     BG2437
_publ_contact_author_name     'Min Sun'
_publ_contact_author_address
; Nanjing Haiguang Applied Chemistry Institute
Jiangsu Aosaikang Pharmaceutical, Co., Ltd.
 Nanjing 211112
People's Republic of China
;
_publ_contact_author_email     'min.sun619@yahoo.com'
_publ_contact_author_fax     ?
_publ_contact_author_phone     ?
_publ_section_title
;\
(3<i>R</i>,4<i>R</i>,4a<i>S</i>,7a<i>R</i>,12b<i>S</i>)-3-Cyclopropylmethyl-4a,\
9-dihydroxy-3-methyl-7-oxo-2,3,4,4a,5,6,7,7a-octahydro-1<i>H</i>-4,12-\
methanobenzofuro[3,2-<i>e</i>]isoquinolin-3-ium bromide
;
loop_
    _publ_author_name
    _publ_author_footnote
    _publ_author_address
    'Chen, Xiangfeng' .
;
Nanjing Haiguang Applied Chemistry Institute,
Jiangsu Aosaikang Pharmaceutical Co. Ltd
Nanjing 211112,
People's Republic of China
;
    'Zong, Zaiwei' .
;
Nanjing Haiguang Applied Chemistry Institute,
Jiangsu Aosaikang Pharmaceutical Co. Ltd
Nanjing 211112,
People's Republic of China
;
    'Du, Youguo' .
;
Nanjing Haiguang Applied Chemistry Institute,
Jiangsu Aosaikang Pharmaceutical Co. Ltd
Nanjing 211112,
People's Republic of China
;
    'Li, Jianguo' .
;
Nanjing Haiguang Applied Chemistry Institute,
Jiangsu Aosaikang Pharmaceutical Co. Ltd
Nanjing 211112,
People's Republic of China
;
    'Sun, Min' .
;
Nanjing Haiguang Applied Chemistry Institute,
Jiangsu Aosaikang Pharmaceutical Co. Ltd
Nanjing 211112,
People's Republic of China
and School of Pharmacy, China Pharmaceutical University,
Nanjing 210009,
People's Republic of China
;
