# Supplementary material for: (3R,4R,4aS,7aR,12bS)-3-Cyclo­propyl­methyl-4a,9-dihy­droxy-3-methyl-7-oxo-2,3,4,4a,5,6,7,7a-octa­hydro-1H-4,12-methano­benzofuro[3,2-e]isoquinolin-3-ium bromide
Source: Acta Crystallogr Sect E Struct Rep Online. 2012 Jan 14;68(Pt 2):o405–6. doi: 10.1107/S1600536812000645 (PMC3275079; doi:10.1107/S1600536812000645)
Supplement: Supplementary file 2 [file e-68-0o405-Isup2.hkl]

# 
# h,k,l, Fc-squared, Fo-squared, sigma(Fo-squared) and status flag 
# 
data_I
_shelx_title ' 2111014b_0m in P2(1)' 
_shelx_refln_list_code          4 
_shelx_F_calc_maximum       97.53 
_exptl_crystal_F_000       452.00 
_reflns_d_resolution_high  0.7442 
 
loop_ 
 _symmetry_equiv_pos_as_xyz 
 'x, y, z' 
 '-x, y+1/2, -z' 
 
_cell_length_a     7.7081 
_cell_length_b    13.1867 
_cell_length_c     9.5012 
_cell_angle_alpha  90.000 
_cell_angle_beta   97.679 
_cell_angle_gamma  90.000 
 
_shelx_F_squared_multiplier     1.000 
 
loop_ 
 _refln_index_h 
 _refln_index_k 
 _refln_index_l 
 _refln_F_squared_calc 
 _refln_F_squared_meas 
 _refln_F_squared_sigma 
 _refln_observed_status 
   6 -10   0       52.74       68.30     12.82 o 
   7 -10   0        1.00       10.23      9.46 o 
   5  -9   0      170.45      176.80     15.83 o 
   6  -9   0      116.64      111.09     10.16 o 
   7  -9   0       30.45       39.42     11.69 o 
   8  -9   0       92.59      100.70     16.39 o 
   4  -8   0      528.10      554.10     21.45 o 
   5  -8   0      161.28      166.24     15.84 o 
   6  -8   0       78.26       81.37     13.24 o 
   7  -8   0       48.21       48.56      8.12 o 
   8  -8   0       28.13       25.11     11.30 o 
   3  -7   0      772.16      742.80     21.63 o 
   4  -7   0      327.86      329.28     24.48 o 
   5  -7   0      467.61      462.40     21.00 o 
   6  -7   0       69.71       78.42      8.22 o 
   7  -7   0       42.41       47.25      7.90 o 
   8  -7   0      142.97      154.27     19.13 o 
   2  -6   0      360.22      352.64     13.33 o 
   3  -6   0      194.48      195.80      8.22 o 
   4  -6   0      695.41      721.69     61.82 o 
   5  -6   0      140.62      133.08      8.78 o 
   6  -6   0      351.60      340.59     32.56 o 
   7  -6   0       75.92       84.59     12.27 o 
   8  -6   0       24.01       22.61      7.40 o 
   2  -5   0     1405.31     1470.12     23.86 o 
   3  -5   0     1622.82     1591.77    116.17 o 
   4  -5   0      127.37      135.52     16.27 o 
   5  -5   0       30.82       27.78      5.15 o 
   6  -5   0      372.31      369.84     16.15 o 
   7  -5   0      114.47      103.55      9.57 o 
   8  -5   0      155.51      170.56     12.62 o 
   9  -5   0        6.90       11.48     10.14 o 
   2  -4   0     1663.11     1517.14     88.79 o 
   3  -4   0      317.77      291.94     25.45 o 
   4  -4   0      835.65      812.10     40.13 o 
   5  -4   0     1368.68     1431.04     85.16 o 
   6  -4   0      439.41      447.40     40.35 o 
   7  -4   0      166.26      177.27     15.65 o 
   8  -4   0       35.74       35.90      7.47 o 
   9  -4   0       25.95       24.81     11.63 o 
   1  -3   0     8380.79     8047.87     55.30 o 
   2  -3   0     1741.16     1675.88    117.61 o 
   3  -3   0     1199.85     1202.46     73.35 o 
   4  -3   0      280.68      258.98     11.72 o 
   5  -3   0      865.40      869.78     34.55 o 
   6  -3   0       49.89       44.38      6.09 o 
   7  -3   0      134.80      149.33     10.31 o 
   8  -3   0      210.34      220.32     13.03 o 
   9  -3   0       15.09       14.48      7.32 o 
  10  -3   0       88.48       93.71     17.34 o 
   1  -2   0     1107.25     1087.23     85.93 o 
   2  -2   0     4268.39     4220.27    224.19 o 
   3  -2   0      105.90      113.37      5.22 o 
   4  -2   0      888.79      908.91     40.74 o 
   5  -2   0      116.05      100.14      7.11 o 
   6  -2   0      164.88      164.53      9.34 o 
   7  -2   0      201.06      223.47     16.21 o 
   8  -2   0      219.45      245.66     21.23 o 
   9  -2   0       74.32       82.20     10.13 o 
  10  -2   0       13.02       16.51     12.20 o 
   1  -1   0      942.93     1046.34     50.19 o 
   2  -1   0     1866.55     1912.83     52.30 o 
   3  -1   0     3427.28     3497.82    126.28 o 
   4  -1   0     2186.40     2318.18     79.85 o 
   5  -1   0      963.19     1036.77     31.88 o 
   6  -1   0       99.47      110.43     10.10 o 
   7  -1   0      136.23      145.73      9.98 o 
   8  -1   0      132.52      138.97     11.18 o 
   9  -1   0        5.50        3.66      6.42 o 
  10  -1   0       25.57       11.66     11.84 o 
   1   0   0      457.65      488.94      9.77 o 
   2   0   0     1930.82     1993.34    102.43 o 
   3   0   0      140.60      126.00      4.90 o 
   4   0   0      642.81      554.52     37.59 o 
   5   0   0      510.90      514.65     24.39 o 
   6   0   0      625.65      655.94     19.16 o 
   7   0   0      107.77      116.50      9.61 o 
   8   0   0      147.71      144.64     13.92 o 
   9   0   0      206.43      222.94     13.71 o 
  10   0   0       11.49       24.30     12.46 o 
   1   1   0      449.21      459.14     14.83 o 
   2   1   0     1928.07     1941.05     33.02 o 
   3   1   0     3863.35     3823.28     54.51 o 
   4   1   0     1906.30     1832.02     52.61 o 
   5   1   0      980.54      986.91     52.11 o 
   6   1   0      111.20      120.36      8.48 o 
   7   1   0      157.01      157.14      9.86 o 
   8   1   0      119.90      129.14     10.41 o 
   9   1   0        8.12       10.21      6.66 o 
  10   1   0       29.60       15.59     12.52 o 
   0   2   0     4956.10     4882.69     24.93 o 
   1   2   0     1166.01     1294.13     37.50 o 
   2   2   0     4093.71     4508.34    261.97 o 
   3   2   0      168.48      176.22      6.08 o 
   4   2   0      702.48      680.86     11.73 o 
   5   2   0       80.68       69.04      5.50 o 
   6   2   0      194.25      187.32      9.73 o 
   7   2   0      171.06      198.68     11.10 o 
   8   2   0      230.91      243.10     13.60 o 
   9   2   0       88.18       95.50     10.89 o 
  10   2   0       15.86       24.90     12.46 o 
   1   3   0     9511.77     9531.03    161.91 o 
   2   3   0     1810.57     1894.95     66.56 o 
   3   3   0     1220.37     1196.52     37.42 o 
   4   3   0      297.61      276.90      8.88 o 
   5   3   0     1064.47     1027.85     16.61 o 
   6   3   0       73.11       62.57      6.36 o 
   7   3   0      156.92      162.67     10.63 o 
   8   3   0      191.55      199.98     12.32 o 
   9   3   0       10.56        8.86      7.02 o 
  10   3   0       87.09      108.64     18.03 o 
   0   4   0     1056.29     1092.67     17.52 o 
   1   4   0      564.84      659.90      9.89 o 
   2   4   0     1907.82     1920.86     66.08 o 
   3   4   0      269.77      251.53     13.53 o 
   4   4   0      643.07      597.95     26.25 o 
   5   4   0     1344.47     1358.78     20.07 o 
   6   4   0      326.35      302.93     12.88 o 
   7   4   0      187.63      192.92     15.74 o 
   8   4   0       44.26       42.27      7.80 o 
   9   4   0       16.12       22.09      7.97 o 
  10   4   0        6.46        9.22     11.72 o 
   1   5   0     1744.63     1854.11     17.75 o 
   2   5   0     1497.48     1598.69     47.99 o 
   3   5   0     1592.37     1636.12     60.30 o 
   4   5   0      166.62      169.14     14.98 o 
   5   5   0       95.10       84.47      8.27 o 
   6   5   0      274.12      254.93     11.62 o 
   7   5   0      145.58      120.16     13.89 o 
   8   5   0      152.80      150.11     11.39 o 
   9   5   0        7.29        7.15      7.09 o 
   0   6   0     3014.59     3233.51     36.35 o 
   1   6   0      115.99      115.46      6.66 o 
   2   6   0      255.43      261.83      8.60 o 
   3   6   0      140.82      159.82      6.17 o 
   4   6   0      697.06      750.86     28.67 o 
   5   6   0      166.10      135.40     16.42 o 
   6   6   0      313.41      276.18     12.67 o 
   7   6   0       82.84      100.13     13.83 o 
   8   6   0       23.61       23.44     10.29 o 
   9   6   0      126.39      121.72     12.61 o 
   1   7   0     1069.97     1192.40     17.56 o 
   2   7   0       87.39       92.28      7.02 o 
   3   7   0      730.47      705.37     21.48 o 
   4   7   0      385.43      395.96     14.32 o 
   5   7   0      396.09      371.48     22.13 o 
   6   7   0       54.75       53.52      7.54 o 
   7   7   0       45.92       48.43     11.30 o 
   8   7   0      128.19      115.34     16.15 o 
   9   7   0        9.09       12.41      7.73 o 
   0   8   0     2221.18     2309.19     36.41 o 
   1   8   0       46.01       71.03      6.39 o 
   2   8   0      439.65      486.03     13.12 o 
   3   8   0       49.88       48.84      4.79 o 
   4   8   0      453.84      445.14     15.58 o 
   5   8   0      142.73      133.33     20.68 o 
   6   8   0       91.62       98.12     12.41 o 
   7   8   0       60.12       70.03      9.14 o 
   8   8   0       34.08       30.91     10.56 o 
   9   8   0       23.53       25.61     12.20 o 
   1   9   0      677.64      709.88     16.44 o 
   2   9   0       25.39       27.58      5.54 o 
   3   9   0      296.24      339.28     10.25 o 
   4   9   0       43.95       35.07      4.88 o 
   5   9   0      182.43      164.23     19.26 o 
   6   9   0      120.10      109.79     14.35 o 
   7   9   0       30.92       23.66      7.82 o 
   8   9   0       87.49       74.73     14.90 o 
   0  10   0      491.58      493.09     21.48 o 
   1  10   0      216.71      225.49     12.02 o 
   2  10   0      400.35      447.74     14.69 o 
   3  10   0       40.50       42.21      5.57 o 
   4  10   0      497.18      499.82     36.07 o 
   5  10   0      124.69      122.56     10.91 o 
   6  10   0       52.77       62.19      9.50 o 
   7  10   0        2.54        6.08      7.12 o 
   8  10   0       15.82        8.78     10.50 o 
   1  11   0      256.91      272.97     13.45 o 
   2  11   0       22.13       20.64      6.33 o 
   3  11   0      269.39      242.33     10.46 o 
   4  11   0        0.51        2.01      5.78 o 
   5  11   0       36.91       40.16      8.28 o 
   6  11   0       87.85       84.55     10.60 o 
   7  11   0        5.01        3.32      7.25 o 
   8  11   0       14.77       14.28     11.33 o 
   0  12   0       88.55      123.67     15.53 o 
   1  12   0        2.67        1.55      5.99 o 
   2  12   0       66.00       84.19     16.18 o 
   3  12   0       29.95       36.33      5.91 o 
   4  12   0       48.94       55.27      8.79 o 
   5  12   0       39.94       32.60      8.79 o 
   6  12   0       24.82       24.80      8.56 o 
   7  12   0       10.13        3.65      8.10 o 
   1  13   0      184.67      182.19     13.32 o 
   2  13   0        4.28       -2.38      6.44 o 
   3  13   0      145.54      152.34     10.09 o 
   4  13   0       34.77       31.89      8.38 o 
   5  13   0       46.13       50.92      9.85 o 
   6  13   0       28.23       30.21      9.36 o 
   0  14   0       20.15       24.30     12.32 o 
   1  14   0        7.98        6.89      7.70 o 
   2  14   0       24.92       19.28      7.96 o 
   3  14   0       14.46       10.69      5.70 o 
   4  14   0       24.22       20.97      8.23 o 
   5  14   0        2.19       -1.15      7.40 o 
   6  14   0        3.09        4.74      8.28 o 
   1  15   0       32.04       37.24      9.76 o 
   2  15   0       12.84        5.51      8.95 o 
   3  15   0       36.02       29.74      8.58 o 
   4  15   0       25.34       34.99      9.38 o 
   5  15   0       19.50       21.39      9.34 o 
   0  16   0       34.72       20.50     14.22 o 
   1  16   0        6.50        7.98      9.19 o 
   2  16   0       24.78       25.93      7.39 o 
   3  16   0        1.94        0.31      7.05 o 
   4  16   0       16.78       16.45      8.73 o 
   1  17   0       21.24       14.27     10.33 o 
   2  17   0        3.34       -1.09      6.52 o 
  -8 -11   1       18.20       23.47     12.70 o 
  -7 -11   1       13.64       12.85     10.53 o 
  -6 -11   1       25.55       24.60     10.86 o 
  -8 -10   1        3.06        1.87     10.20 o 
  -7 -10   1       82.31       94.96     15.98 o 
  -6 -10   1        5.09        9.28      9.16 o 
  -5 -10   1       34.46       29.60      9.91 o 
   7 -10   1       38.13       44.59     12.73 o 
  -8  -9   1       51.56       44.21     13.12 o 
  -7  -9   1       92.87      110.61     15.86 o 
  -6  -9   1       91.11       88.44     13.98 o 
  -5  -9   1       77.62       79.52     12.61 o 
  -4  -9   1      207.93      229.21     16.78 o 
   6  -9   1       30.65       26.55      6.81 o 
   7  -9   1       19.49        7.05      9.16 o 
  -9  -8   1       35.76       46.14     14.46 o 
  -8  -8   1       13.83       15.26     10.65 o 
  -7  -8   1       55.36       68.87     13.39 o 
  -6  -8   1      103.72       92.85      8.93 o 
  -5  -8   1      104.23      126.49     18.41 o 
  -4  -8   1      387.13      422.11     19.87 o 
  -3  -8   1      542.48      525.69     20.56 o 
   4  -8   1      244.79      247.27     15.83 o 
   5  -8   1      197.58      190.07     10.89 o 
   6  -8   1      220.70      237.85     21.76 o 
   7  -8   1       74.29       78.78     18.50 o 
   8  -8   1       90.28      113.02     16.69 o 
  -9  -7   1       36.29       40.28     13.42 o 
  -8  -7   1       46.21       36.50     11.78 o 
  -7  -7   1       44.47       50.70     11.04 o 
  -6  -7   1      204.02      208.01     15.62 o 
  -5  -7   1      394.95      363.42     21.00 o 
  -4  -7   1      404.13      370.06     13.60 o 
  -3  -7   1      260.38      275.15     14.84 o 
   4  -7   1       14.36       14.88      4.52 o 
   5  -7   1      756.35      750.48     55.06 o 
   6  -7   1       53.26       51.52      7.21 o 
   7  -7   1       62.41       60.60     11.93 o 
   8  -7   1       20.46       10.77     10.06 o 
   9  -7   1       17.68       15.11     11.75 o 
  -9  -6   1       53.06       55.63     14.58 o 
  -8  -6   1       29.50       37.39     11.75 o 
  -7  -6   1      173.68      180.59     13.79 o 
  -6  -6   1       65.78       62.56      7.20 o 
  -5  -6   1       32.87       29.47      5.22 o 
  -4  -6   1      440.42      432.27     41.45 o 
  -3  -6   1      645.74      662.62     19.96 o 
  -2  -6   1     2378.65     2401.91     34.45 o 
   3  -6   1       16.36       16.15      3.78 o 
   4  -6   1      345.57      329.76     22.88 o 
   5  -6   1      127.19      134.66     11.54 o 
   6  -6   1      150.32      156.44     10.44 o 
   7  -6   1       87.20       81.71      8.95 o 
   8  -6   1       24.73       24.22     10.98 o 
   9  -6   1        5.90        1.04     11.33 o 
  -9  -5   1        1.03       -6.69      8.87 o 
  -8  -5   1       86.64       97.77     10.22 o 
  -7  -5   1       56.42       60.78      7.78 o 
  -6  -5   1     1005.10     1036.39     76.23 o 
  -5  -5   1      569.78      604.11     59.99 o 
  -4  -5   1     1235.48     1169.47    103.60 o 
  -3  -5   1     1735.94     1722.51    148.61 o 
  -2  -5   1      335.43      363.59     13.03 o 
   2  -5   1      196.10      186.79      9.70 o 
   3  -5   1     1058.04      951.14     54.87 o 
   4  -5   1      139.98      141.87     16.56 o 
   5  -5   1      987.40     1005.75     78.60 o 
   6  -5   1       99.90      100.64      8.54 o 
   7  -5   1      146.70      155.47     25.73 o 
   8  -5   1       65.85       69.70     13.57 o 
   9  -5   1       58.60       48.46     13.80 o 
  -9  -4   1      102.97      102.31     16.12 o 
  -8  -4   1       15.43       12.81      6.20 o 
  -7  -4   1      223.50      228.22     16.30 o 
  -6  -4   1      802.59      753.76     37.65 o 
  -5  -4   1      693.57      661.97     61.94 o 
  -4  -4   1      808.10      764.84     53.06 o 
  -3  -4   1     1100.40     1039.63     87.79 o 
  -2  -4   1       52.64       46.97      3.71 o 
  -1  -4   1     3444.18     3526.54     33.05 o 
   2  -4   1     2829.34     3033.32    158.16 o 
   3  -4   1      263.13      278.12      9.36 o 
   4  -4   1      536.43      538.26     34.33 o 
   5  -4   1       17.93       16.25      4.51 o 
   6  -4   1       36.33       38.95      6.23 o 
   7  -4   1       63.67       79.35      8.56 o 
   8  -4   1       73.47       75.50     13.45 o 
   9  -4   1       39.79       34.39     12.32 o 
 -10  -3   1       23.07       35.16     13.92 o 
  -9  -3   1       16.53       18.36      7.59 o 
  -8  -3   1      232.46      266.42     25.09 o 
  -7  -3   1       16.84       22.80      6.05 o 
  -6  -3   1      503.76      525.59     14.53 o 
  -5  -3   1      110.84      120.94      7.72 o 
  -4  -3   1      531.62      548.60     28.22 o 
  -3  -3   1     2725.69     2638.16    197.96 o 
  -2  -3   1      341.02      292.57     22.31 o 
   0  -3   1     3440.83     3925.79     29.39 o 
   1  -3   1     1566.05     1691.99     18.65 o 
   2  -3   1       74.48       78.17      4.65 o 
   3  -3   1     1171.75     1151.57     47.60 o 
   4  -3   1      217.91      247.65     10.73 o 
   5  -3   1     1325.23     1368.96     66.73 o 
   6  -3   1      581.43      602.31     39.22 o 
   7  -3   1      210.17      221.64     18.58 o 
   8  -3   1       18.97       32.13      7.40 o 
   9  -3   1       18.56       20.50     11.27 o 
 -10  -2   1       15.99       11.41      8.03 o 
  -9  -2   1       67.13       66.33      9.46 o 
  -8  -2   1        3.22        2.24      5.39 o 
  -7  -2   1      549.84      536.96     17.39 o 
  -6  -2   1      367.56      361.96     12.30 o 
  -5  -2   1      971.45      980.89     35.37 o 
  -4  -2   1      770.73      749.17     20.14 o 
  -3  -2   1      840.93      788.91     34.93 o 
  -2  -2   1     3729.84     3807.17    187.34 o 
  -1  -2   1     2017.81     1951.04    132.81 o 
   0  -2   1     2935.52     3339.18     23.20 o 
   1  -2   1     1355.94     1425.65     71.60 o 
   2  -2   1     6579.38     6626.74    265.44 o 
   3  -2   1      541.62      633.95     19.33 o 
   4  -2   1     2805.38     3000.87     59.01 o 
   5  -2   1       74.97       68.25      6.19 o 
   6  -2   1      267.56      264.99     10.89 o 
   7  -2   1      142.35      154.81     16.00 o 
   8  -2   1      133.92      148.62     11.06 o 
   9  -2   1      104.22      116.35     17.67 o 
  10  -2   1       16.36       15.38     12.43 o 
 -10  -1   1       56.50       69.01     10.67 o 
  -9  -1   1        5.42        7.12      6.58 o 
  -8  -1   1      132.33      148.35     11.09 o 
  -7  -1   1       71.32       80.01      8.30 o 
  -6  -1   1      237.91      250.63     10.57 o 
  -5  -1   1      583.24      585.92     13.32 o 
  -4  -1   1      128.36      130.17      6.42 o 
  -3  -1   1     1762.32     1802.74     16.69 o 
  -2  -1   1      306.70      312.35      5.87 o 
  -1  -1   1     5820.23     5829.92    113.70 o 
   0  -1   1     2584.63     2636.95    192.67 o 
   1  -1   1     5032.69     4902.31    177.50 o 
   2  -1   1      522.19      543.44     16.83 o 
   3  -1   1     1726.33     1752.39     18.09 o 
   4  -1   1     2016.01     2186.79     38.78 o 
   5  -1   1     1114.38     1115.27     24.48 o 
   6  -1   1      262.75      254.03     11.93 o 
   7  -1   1      145.98      151.88     10.07 o 
   8  -1   1       37.73       36.73      7.38 o 
   9  -1   1       31.92       37.54     12.73 o 
  10  -1   1       34.01       48.61     14.93 o 
 -10   0   1        3.15        5.56      7.72 o 
  -9   0   1       82.55       79.00     10.00 o 
  -8   0   1        4.68        2.97      5.49 o 
  -7   0   1      564.37      559.37     16.22 o 
  -6   0   1       30.02       33.79      5.75 o 
  -5   0   1      838.53      845.95     27.15 o 
  -4   0   1     1501.43     1554.11     22.43 o 
  -3   0   1     4429.25     4361.98     18.69 o 
  -2   0   1     2844.83     3189.48    193.58 o 
  -1   0   1     7700.32     7385.33    353.59 o 
   0   0   1      300.81      299.36     11.49 o 
   1   0   1       90.75      102.06      2.23 o 
   2   0   1     8961.04     8391.21    298.02 o 
   3   0   1     1144.74     1189.37     44.95 o 
   4   0   1     1411.04     1335.83     50.89 o 
   5   0   1      340.61      344.44      7.69 o 
   6   0   1      485.14      503.45     21.26 o 
   7   0   1      447.31      511.75     25.79 o 
   8   0   1       32.44       42.67      7.82 o 
   9   0   1       24.38       49.26     13.62 o 
  10   0   1       33.13       26.00     13.30 o 
 -10   1   1       70.32       84.00     12.11 o 
  -9   1   1        3.47        2.00      6.29 o 
  -8   1   1      116.63      133.64     10.48 o 
  -7   1   1       72.88       74.46      8.04 o 
  -6   1   1      213.39      225.79     10.23 o 
  -5   1   1      532.82      511.37     10.29 o 
  -4   1   1       66.54       63.23      4.88 o 
  -3   1   1     1854.05     1907.58     41.81 o 
  -2   1   1      172.68      176.22     10.41 o 
  -1   1   1     6659.50     6153.23     30.51 o 
   0   1   1     2786.95     2556.48    127.13 o 
   1   1   1     4426.40     3873.30    175.58 o 
   2   1   1      523.10      489.10     15.99 o 
   3   1   1     2176.00     2099.05     73.85 o 
   4   1   1     2135.75     2214.82    119.70 o 
   5   1   1     1158.23     1094.18     45.60 o 
   6   1   1      260.99      266.17     11.17 o 
   7   1   1      184.78      189.58     10.68 o 
   8   1   1       54.06       56.46      8.30 o 
   9   1   1       38.37       29.54     12.26 o 
  10   1   1       38.06       52.33     15.26 o 
 -10   2   1       15.99       10.01      7.81 o 
  -9   2   1       42.94       44.68      8.68 o 
  -8   2   1        7.71        4.67      5.72 o 
  -7   2   1      541.88      544.93     16.53 o 
  -6   2   1      351.38      332.92     16.93 o 
  -5   2   1      991.15      997.78     15.09 o 
  -4   2   1      667.86      626.81     12.67 o 
  -3   2   1      675.47      675.83     13.54 o 
  -2   2   1     3607.03     3503.07    160.50 o 
  -1   2   1     1731.24     1716.97     44.97 o 
   0   2   1     2413.59     2275.13     19.22 o 
   1   2   1     1292.93     1253.20     16.60 o 
   2   2   1     6386.94     5822.13    138.57 o 
   3   2   1      491.83      517.64     20.57 o 
   4   2   1     2988.99     2889.73    166.62 o 
   5   2   1       69.67       70.60      4.91 o 
   6   2   1      247.86      244.29      8.89 o 
   7   2   1      173.26      191.81     10.70 o 
   8   2   1      105.97      116.47     10.86 o 
   9   2   1       99.55       96.33     16.18 o 
  10   2   1       10.99       19.90     12.79 o 
 -10   3   1       38.38       43.41      9.71 o 
  -9   3   1       12.86       11.01      7.12 o 
  -8   3   1      257.58      272.76     13.80 o 
  -7   3   1        5.89        5.09      7.56 o 
  -6   3   1      392.96      402.21     12.30 o 
  -5   3   1       85.66      101.41      7.44 o 
  -4   3   1      608.10      610.62     35.68 o 
  -3   3   1     2917.72     2890.29    106.72 o 
  -2   3   1      254.76      223.96      7.54 o 
  -1   3   1      695.90      726.34     30.54 o 
   1   3   1     1421.70     1348.51     19.34 o 
   2   3   1       72.91       69.37      6.68 o 
   3   3   1     1345.99     1198.28     15.08 o 
   4   3   1      270.29      265.84      8.80 o 
   5   3   1     1309.45     1220.10     27.68 o 
   6   3   1      620.70      615.50     17.43 o 
   7   3   1      216.96      220.51     11.84 o 
   8   3   1       21.49       31.99      7.32 o 
   9   3   1       29.76       35.67     12.61 o 
 -10   4   1        5.61        5.44      7.66 o 
  -9   4   1       84.11       86.34     10.68 o 
  -8   4   1       10.30       12.14      9.19 o 
  -7   4   1      259.92      272.86     18.15 o 
  -6   4   1      869.48      835.15     17.41 o 
  -5   4   1      789.27      757.56     23.69 o 
  -4   4   1      837.52      829.84     29.73 o 
  -3   4   1      946.02      875.07     40.04 o 
  -2   4   1        0.83        0.62      1.65 o 
  -1   4   1     3211.03     3549.62     33.29 o 
   0   4   1     6411.66     7042.75     44.36 o 
   1   4   1      158.17      148.80      9.16 o 
   2   4   1     2931.82     2956.64     90.42 o 
   3   4   1      295.13      290.96      8.81 o 
   4   4   1      519.19      491.22     12.10 o 
   5   4   1       18.67       20.35      4.72 o 
   6   4   1        4.85        3.33      4.38 o 
   7   4   1       52.09       61.24      8.16 o 
   8   4   1       76.13       82.47      9.64 o 
   9   4   1       58.15       52.80      9.30 o 
  -9   5   1        1.36        2.79      6.78 o 
  -8   5   1      103.22      104.03     15.14 o 
  -7   5   1       39.14       37.07     10.38 o 
  -6   5   1     1029.08     1022.38     32.66 o 
  -5   5   1      575.45      590.52     27.09 o 
  -4   5   1     1123.64     1094.40     58.77 o 
  -3   5   1     1961.25     1992.76     66.56 o 
  -2   5   1      475.89      526.73     16.89 o 
  -1   5   1     3889.39     4046.50    105.82 o 
   0   5   1      375.88      380.73     20.62 o 
   1   5   1     1410.89     1548.90     22.79 o 
   2   5   1      192.33      243.92      9.70 o 
   3   5   1     1073.41     1043.99     54.39 o 
   4   5   1      127.90      135.37     13.53 o 
   5   5   1     1073.89     1014.41     18.73 o 
   6   5   1      129.03      123.97      9.04 o 
   7   5   1      132.56      118.91     13.57 o 
   8   5   1       40.85       39.69      7.97 o 
   9   5   1       47.48       54.32      9.64 o 
  -9   6   1       45.02       41.08     12.85 o 
  -8   6   1       32.79       36.53     11.36 o 
  -7   6   1      204.40      188.19     16.06 o 
  -6   6   1       38.88       41.98      6.82 o 
  -5   6   1       10.00        9.72      4.83 o 
  -4   6   1      386.85      370.40     18.23 o 
  -3   6   1      636.48      670.95     20.73 o 
  -2   6   1     2107.45     2154.96     57.09 o 
  -1   6   1     1731.85     1907.90     32.95 o 
   0   6   1      762.50      823.73     21.58 o 
   1   6   1      354.00      370.39     12.06 o 
   2   6   1     1478.54     1580.97    118.46 o 
   3   6   1       18.68       21.72      3.29 o 
   4   6   1      305.62      307.93     11.71 o 
   5   6   1      127.31      131.95      9.53 o 
   6   6   1      177.27      169.08     10.81 o 
   7   6   1       96.67       78.21     12.58 o 
   8   6   1       18.89       22.51      7.44 o 
   9   6   1        8.99        7.42      7.48 o 
  -9   7   1       35.39       21.36     11.96 o 
  -8   7   1       38.11       37.13     11.75 o 
  -7   7   1       37.34       39.98     10.95 o 
  -6   7   1      234.90      216.69     16.17 o 
  -5   7   1      521.08      510.24     15.71 o 
  -4   7   1      427.88      401.55     17.01 o 
  -3   7   1      296.96      300.81     10.56 o 
  -2   7   1      230.29      212.52     12.40 o 
  -1   7   1      353.88      316.77     10.21 o 
   0   7   1      158.53      159.49      8.51 o 
   1   7   1     1543.00     1655.89     49.20 o 
   2   7   1       97.11      108.56      7.81 o 
   3   7   1      597.72      619.68     31.53 o 
   4   7   1        8.91       10.63      3.43 o 
   5   7   1      766.95      698.06     52.34 o 
   6   7   1       36.33       24.27      6.38 o 
   7   7   1       40.72       45.40      7.82 o 
   8   7   1       17.22       27.93     10.92 o 
   9   7   1       22.52       15.25      8.24 o 
  -9   8   1       32.99       34.54     13.18 o 
  -8   8   1       14.34       20.32     10.89 o 
  -7   8   1       68.72       71.10     17.33 o 
  -6   8   1      112.16      105.49     15.23 o 
  -5   8   1      154.17      175.56     18.04 o 
  -4   8   1      373.68      365.29     16.80 o 
  -3   8   1      520.85      503.68     18.81 o 
  -2   8   1     1029.17     1092.06     31.68 o 
  -1   8   1      229.63      259.08     14.67 o 
   0   8   1      726.40      742.84     15.68 o 
   1   8   1      173.37      163.18      9.35 o 
   2   8   1      923.40      960.63     40.40 o 
   3   8   1      170.59      160.11      8.30 o 
   4   8   1      267.29      299.41     16.57 o 
   5   8   1      216.06      191.20     11.46 o 
   6   8   1      201.20      208.84     12.55 o 
   7   8   1       83.21       88.03     10.10 o 
   8   8   1       78.62       89.04     15.26 o 
   9   8   1       57.92       63.07     16.06 o 
  -8   9   1       62.73       51.70     13.54 o 
  -7   9   1       92.41       94.55     20.36 o 
  -6   9   1       73.58       73.76      9.44 o 
  -5   9   1       51.24       48.53      8.55 o 
  -4   9   1      201.56      214.31      9.07 o 
  -3   9   1      350.45      331.55     10.57 o 
  -2   9   1      141.16      128.31      7.44 o 
  -1   9   1      586.85      658.53     16.11 o 
   0   9   1      229.12      237.45     11.30 o 
   1   9   1      981.71     1022.43     28.26 o 
   2   9   1       91.27       98.46      8.17 o 
   3   9   1      218.99      224.81      9.05 o 
   4   9   1       18.83       14.25      4.18 o 
   5   9   1       28.96       36.38      7.15 o 
   6   9   1       29.76       29.56      7.34 o 
   7   9   1       22.11       29.46      7.62 o 
   8   9   1        0.26        2.68      9.34 o 
  -8  10   1        1.55        4.49      9.28 o 
  -7  10   1       64.10       70.32     10.51 o 
  -6  10   1        3.20        6.77      6.61 o 
  -5  10   1       50.93       48.55      7.97 o 
  -4  10   1       38.51       38.12      7.20 o 
  -3  10   1      111.05      112.00      7.45 o 
  -2  10   1      452.48      470.64     17.98 o 
  -1  10   1      119.33      115.77      9.55 o 
   0  10   1      101.33      113.40     13.09 o 
   1  10   1      125.17      136.70     15.29 o 
   2  10   1      244.27      256.14     18.47 o 
   3  10   1      132.70      126.22     10.17 o 
   4  10   1      299.92      267.39     22.62 o 
   5  10   1       22.35       19.54      6.56 o 
   6  10   1       99.32       85.49     10.33 o 
   7  10   1       43.71       47.66      9.13 o 
   8  10   1       41.35       56.82     14.46 o 
  -8  11   1       25.66       28.17     12.49 o 
  -7  11   1       15.33       13.00      8.06 o 
  -6  11   1       21.34        8.03      6.82 o 
  -5  11   1       45.18       39.53      8.05 o 
  -4  11   1      113.40      108.96     14.22 o 
  -3  11   1       15.29       20.91      5.17 o 
  -2  11   1       20.94       25.20      5.10 o 
  -1  11   1      350.32      362.46     14.90 o 
   0  11   1      421.20      429.87     21.90 o 
   1  11   1      498.30      513.85     24.10 o 
   2  11   1        2.75        0.90      5.60 o 
   3  11   1      264.69      288.70     14.04 o 
   4  11   1       54.49       60.53      8.65 o 
   5  11   1       81.51       96.69     10.74 o 
   6  11   1        0.84        2.60      6.77 o 
   7  11   1       40.70       47.32      9.64 o 
  -7  12   1       10.92        2.83      7.77 o 
  -6  12   1       31.41       26.72      8.67 o 
  -5  12   1       27.44       30.83      8.13 o 
  -4  12   1       59.13       59.45      9.04 o 
  -3  12   1      123.70      124.35      9.02 o 
  -2  12   1      140.37      144.13      9.30 o 
  -1  12   1        5.06        0.23      6.07 o 
   0  12   1      216.27      253.56     13.66 o 
   1  12   1       32.81       28.27      7.44 o 
   2  12   1       63.97       72.71      9.36 o 
   3  12   1        4.01        2.84      4.73 o 
   4  12   1      141.44      131.70     11.33 o 
   5  12   1       12.89        8.95      7.01 o 
   6  12   1       25.85       28.58      8.46 o 
   7  12   1        0.83        3.46      7.69 o 
  -7  13   1        8.19        5.18      8.41 o 
  -6  13   1       54.93       57.36     10.50 o 
  -5  13   1        3.59       -3.11      6.79 o 
  -4  13   1       42.66       34.92      8.14 o 
  -3  13   1       44.81       53.85      7.33 o 
  -2  13   1       29.73       29.78      6.05 o 
  -1  13   1       69.03       72.38     11.80 o 
   0  13   1        8.80        9.02      7.32 o 
   1  13   1      208.26      222.33     14.11 o 
   2  13   1       21.72       30.46      8.07 o 
   3  13   1       54.83       57.62      7.22 o 
   4  13   1       14.44       11.50      7.14 o 
   5  13   1        8.97       11.56      7.84 o 
   6  13   1       14.85       11.11      8.21 o 
  -6  14   1        1.79       -1.37      7.91 o 
  -5  14   1        7.36        3.16      7.69 o 
  -4  14   1       39.11       35.01      8.53 o 
  -3  14   1        9.95        8.39      5.82 o 
  -2  14   1       78.84       94.40     18.04 o 
  -1  14   1       29.88       35.20      9.03 o 
   0  14   1       50.55       52.07      9.82 o 
   1  14   1       20.56       14.98      8.37 o 
   2  14   1       28.50       35.43      8.77 o 
   3  14   1       22.12       19.95      6.15 o 
   4  14   1       60.55       57.20      9.97 o 
   5  14   1       14.04       13.55      8.46 o 
   6  14   1       52.88       44.87     10.71 o 
  -5  15   1        5.65        7.75      7.94 o 
  -4  15   1       17.10       13.93      8.22 o 
  -3  15   1       10.12       11.61      7.70 o 
  -2  15   1       31.78       28.51      7.20 o 
  -1  15   1       37.19       46.44     10.25 o 
   0  15   1        4.23        7.11      8.50 o 
   1  15   1       79.52       76.04     11.41 o 
   2  15   1       13.80        4.05      9.19 o 
   3  15   1        1.65       -0.03      6.64 o 
   4  15   1       10.90        5.40      7.73 o 
   5  15   1       61.56       51.40     10.81 o 
  -4  16   1        1.95        7.60      8.43 o 
  -3  16   1       17.34       15.31      8.40 o 
  -2  16   1        5.45        4.76      6.71 o 
  -1  16   1        1.22        4.21      9.11 o 
   0  16   1        8.65        9.78      9.53 o 
   1  16   1        7.31        7.39      9.33 o 
   2  16   1       27.82       24.16     10.14 o 
   3  16   1       12.67       19.61      8.64 o 
   4  16   1        8.71        8.87      7.89 o 
  -2  17   1        0.42       -3.16      6.60 o 
  -1  17   1       23.33       18.66     10.55 o 
   0  17   1        4.72       -4.16      9.73 o 
   1  17   1        4.23        4.05      9.97 o 
   2  17   1        0.03       -4.77      9.17 o 
  -7 -12   2       29.54       34.84     13.36 o 
  -8 -11   2       19.89       33.11     13.89 o 
  -7 -11   2       14.24        6.37     10.62 o 
  -6 -11   2       47.35       59.50     13.68 o 
  -5 -11   2       51.49       65.21     12.82 o 
  -8 -10   2        7.28        7.35     11.27 o 
  -7 -10   2      112.72      141.57     18.74 o 
  -6 -10   2       31.35       31.47     11.10 o 
  -5 -10   2      170.46      161.24     17.17 o 
  -4 -10   2       39.65       41.38     10.68 o 
   7 -10   2       32.99       26.33     12.11 o 
   8 -10   2        2.82       13.09     12.49 o 
  -8  -9   2       11.82       21.09     11.54 o 
  -7  -9   2        0.24        4.55      8.51 o 
  -6  -9   2      158.61      169.51     17.73 o 
  -5  -9   2       41.77       57.15     11.57 o 
  -4  -9   2      147.85      179.71     14.81 o 
  -3  -9   2      106.95      118.13     13.54 o 
   5  -9   2      163.75      160.85     16.33 o 
   6  -9   2       42.25       40.55     11.75 o 
   7  -9   2       27.42       21.30     11.13 o 
   8  -9   2        8.25       11.04     11.57 o 
  -9  -8   2       79.31       82.14     16.72 o 
  -8  -8   2        3.44       -2.68      9.85 o 
  -7  -8   2      186.04      204.46     19.60 o 
  -6  -8   2        0.31        1.22      7.23 o 
  -5  -8   2      162.23      174.12     15.02 o 
  -4  -8   2      299.80      309.48     18.27 o 
  -3  -8   2      300.63      337.80     17.79 o 
   4  -8   2      249.63      248.85     16.99 o 
   5  -8   2       81.39       75.74     12.29 o 
   6  -8   2      148.82      154.63     16.87 o 
   7  -8   2        4.58        9.94      9.55 o 
   8  -8   2       34.35       19.07     11.75 o 
  -9  -7   2       15.36       16.54     12.67 o 
  -8  -7   2       88.85       91.89     15.83 o 
  -7  -7   2        8.35       12.35      9.43 o 
  -6  -7   2      466.20      509.63     24.27 o 
  -5  -7   2      234.93      231.59     12.45 o 
  -4  -7   2      373.58      358.56     18.44 o 
  -3  -7   2      382.14      394.94     17.34 o 
  -2  -7   2       91.23       74.79      9.52 o 
   3  -7   2     1140.46     1072.00     27.43 o 
   4  -7   2       72.84       63.87     10.35 o 
   5  -7   2      181.75      196.73     16.94 o 
   6  -7   2       37.87       42.28      6.95 o 
   7  -7   2      153.91      144.49     17.64 o 
   8  -7   2       20.35       17.49     10.83 o 
   9  -7   2       10.22        7.50     11.93 o 
  -9  -6   2       27.84       41.47     13.48 o 
  -8  -6   2       24.22       30.82     11.72 o 
  -7  -6   2      195.92      227.49     19.10 o 
  -6  -6   2       93.31       94.64      8.45 o 
  -5  -6   2      780.41      719.30     57.03 o 
  -4  -6   2        4.01        0.12      3.18 o 
  -3  -6   2      544.17      502.01     18.09 o 
  -2  -6   2     3522.03     3616.41     43.61 o 
   2  -6   2     1592.87     1841.03     28.23 o 
   3  -6   2       33.55       35.57      5.24 o 
   4  -6   2      702.78      698.21     41.32 o 
   5  -6   2       31.30       33.10      5.76 o 
   6  -6   2      266.21      279.93     15.65 o 
   7  -6   2       67.99       80.20     13.89 o 
   8  -6   2       60.92       58.72     13.95 o 
   9  -6   2        5.30        9.34     11.57 o 
  -9  -5   2        4.73       11.99     10.98 o 
  -8  -5   2      174.25      220.53     19.75 o 
  -7  -5   2       21.05       18.37      5.82 o 
  -6  -5   2      153.79      133.18      9.26 o 
  -5  -5   2     1229.67     1183.97    102.37 o 
  -4  -5   2      369.46      357.73     30.25 o 
  -3  -5   2      119.09       90.53      9.79 o 
  -2  -5   2     3509.07     3700.33     41.53 o 
  -1  -5   2     2963.17     2870.46     34.45 o 
   0  -5   2      898.98     1006.25     20.71 o 
   1  -5   2     1776.79     1944.65     27.40 o 
   2  -5   2      441.01      446.57     46.50 o 
   3  -5   2     1683.05     1768.80     97.38 o 
   4  -5   2        5.25        5.47      2.67 o 
   5  -5   2      570.79      571.27     49.06 o 
   6  -5   2        6.54        9.79      4.72 o 
   7  -5   2      306.34      302.31     20.85 o 
   8  -5   2       19.07       13.30     10.68 o 
   9  -5   2       39.72       37.84     13.36 o 
 -10  -4   2        1.37       -3.33     11.66 o 
  -9  -4   2      137.47      145.83     19.04 o 
  -8  -4   2        6.39        6.13      9.28 o 
  -7  -4   2      224.92      207.48     11.58 o 
  -6  -4   2       37.13       32.27      5.73 o 
  -5  -4   2      283.13      279.63     27.52 o 
  -4  -4   2      345.44      334.08     20.10 o 
  -3  -4   2     1599.04     1472.13     96.22 o 
  -2  -4   2     2719.42     2795.79     33.71 o 
  -1  -4   2     1526.57     1788.10    157.33 o 
   0  -4   2     1553.05     1720.04     24.33 o 
   1  -4   2     1732.09     2039.52     25.82 o 
   2  -4   2     1482.63     1488.68    166.61 o 
   3  -4   2       51.13       61.35      3.81 o 
   4  -4   2      766.44      800.24     40.12 o 
   5  -4   2      144.78      146.85     10.56 o 
   6  -4   2      608.72      653.35     40.65 o 
   7  -4   2       28.89       16.00      9.34 o 
   8  -4   2       34.24       30.79     11.60 o 
   9  -4   2       81.85       82.46     16.66 o 
 -10  -3   2       97.57       95.67     18.27 o 
  -9  -3   2        9.55       13.71     10.26 o 
  -8  -3   2      101.12      117.66      9.92 o 
  -7  -3   2      120.10      103.58      9.05 o 
  -6  -3   2      231.46      255.74     10.90 o 
  -5  -3   2      330.30      302.70     10.12 o 
  -4  -3   2      983.90      970.75     22.48 o 
  -3  -3   2      744.53      726.05     52.51 o 
  -2  -3   2     2629.91     2433.47    194.29 o 
  -1  -3   2     9000.81     8973.52    585.90 o 
   0  -3   2      181.27      198.10      9.07 o 
   1  -3   2     2664.75     2712.59    340.36 o 
   2  -3   2      164.93      175.00      8.63 o 
   3  -3   2     2795.29     3036.27    125.81 o 
   4  -3   2       86.73      100.61      5.35 o 
   5  -3   2      895.12      916.85     67.08 o 
   6  -3   2      122.31      126.86      9.53 o 
   7  -3   2      386.19      358.06     20.91 o 
   8  -3   2       54.38       56.55     13.00 o 
   9  -3   2       86.68       93.56     16.81 o 
 -10  -2   2       22.41       17.40     11.90 o 
  -9  -2   2       62.91       63.45      9.36 o 
  -8  -2   2       18.52       17.22      6.03 o 
  -7  -2   2      440.63      415.25     14.07 o 
  -6  -2   2        1.18        4.27      4.17 o 
  -5  -2   2     1352.38     1296.53     37.75 o 
  -4  -2   2       92.68       88.01      8.14 o 
  -3  -2   2     1918.27     1925.61     60.63 o 
  -2  -2   2      644.85      631.47     24.80 o 
  -1  -2   2     9086.48     9014.69    500.11 o 
   0  -2   2     3640.55     3788.83    259.25 o 
   1  -2   2      122.69      130.41      9.74 o 
   2  -2   2     2067.43     2156.23     82.89 o 
   3  -2   2      550.73      588.15     17.70 o 
   4  -2   2      773.35      808.82     15.52 o 
   5  -2   2        2.74        0.87      2.49 o 
   6  -2   2      567.66      601.96     28.71 o 
   7  -2   2       80.77       83.17     15.31 o 
   8  -2   2       52.76       60.87     13.51 o 
   9  -2   2       23.88       32.43     11.96 o 
 -10  -1   2       97.85      123.78     18.77 o 
  -9  -1   2        7.16        3.22      6.44 o 
  -8  -1   2      138.06      136.61     10.73 o 
  -7  -1   2      187.20      186.51     10.48 o 
  -6  -1   2      575.80      585.76     29.09 o 
  -5  -1   2       29.62       32.45      4.89 o 
  -4  -1   2      519.26      534.65     15.87 o 
  -3  -1   2     1660.95     1804.23    105.61 o 
  -2  -1   2     1712.40     1844.45    100.64 o 
  -1  -1   2     4127.47     4311.45    100.54 o 
   0  -1   2     1691.12     1550.06     72.22 o 
   1  -1   2     3357.02     3186.61    221.02 o 
   2  -1   2      156.40      164.53      4.36 o 
   3  -1   2     1374.00     1371.46     35.52 o 
   4  -1   2       23.89       27.54      2.97 o 
   5  -1   2      307.14      315.12     12.49 o 
   6  -1   2       88.74       93.98      7.83 o 
   7  -1   2      365.38      390.22     15.42 o 
   8  -1   2       62.61       69.73     13.71 o 
   9  -1   2       53.64       44.77     13.42 o 
 -10   0   2       16.16       25.44      8.93 o 
  -9   0   2      128.57      125.43     11.27 o 
  -8   0   2       43.89       31.59      7.03 o 
  -7   0   2      260.23      249.77     11.59 o 
  -6   0   2      339.63      380.24     12.55 o 
  -5   0   2     1084.91     1110.28     27.07 o 
  -4   0   2      580.78      603.03      9.24 o 
  -3   0   2     2405.59     2437.24    137.02 o 
  -2   0   2       22.72       27.72      2.64 o 
  -1   0   2     5304.49     5323.26    209.57 o 
   0   0   2       18.17       27.78      2.07 o 
   1   0   2      242.84      238.97      5.96 o 
   2   0   2      806.27      808.62     15.79 o 
   3   0   2      122.26      135.02      4.46 o 
   4   0   2      767.12      767.24     18.37 o 
   5   0   2       47.19       53.26      4.24 o 
   6   0   2      441.92      465.05     17.95 o 
   7   0   2        5.67        9.20      5.13 o 
   8   0   2       92.40       91.33     15.17 o 
   9   0   2       50.39       38.23     13.27 o 
 -10   1   2       79.70       88.47     11.48 o 
  -9   1   2        7.50       10.87      6.71 o 
  -8   1   2      136.64      144.78     10.82 o 
  -7   1   2      167.98      168.06     10.21 o 
  -6   1   2      709.08      730.45     24.84 o 
  -5   1   2        8.04        8.57      3.10 o 
  -4   1   2      562.17      600.28     21.26 o 
  -3   1   2     1445.52     1532.69     81.01 o 
  -2   1   2     2122.17     2210.19     94.87 o 
  -1   1   2     4150.78     4109.27     32.20 o 
   0   1   2     2061.04     1897.00     25.51 o 
   1   1   2     3491.65     3232.98    161.70 o 
   2   1   2      138.96      131.91      3.80 o 
   3   1   2     1098.70      990.06     42.62 o 
   4   1   2       24.96       26.46      3.13 o 
   5   1   2      282.12      271.21      9.63 o 
   6   1   2      103.34      105.08      8.35 o 
   7   1   2      355.59      366.29     19.40 o 
   8   1   2       56.61       61.22     13.42 o 
   9   1   2       44.61       38.44     13.48 o 
 -10   2   2       22.28       31.41      8.85 o 
  -9   2   2       65.06       70.30      9.78 o 
  -8   2   2       19.78       12.17      6.59 o 
  -7   2   2      391.14      374.39     20.65 o 
  -6   2   2        2.00        0.86      6.37 o 
  -5   2   2     1359.32     1366.48     35.01 o 
  -4   2   2       38.65       37.55      4.76 o 
  -3   2   2     1880.44     1991.25     64.40 o 
  -2   2   2      626.56      584.87      8.37 o 
  -1   2   2     8598.15     7797.06    175.29 o 
   0   2   2     3527.76     3386.20    165.79 o 
   1   2   2      167.20      147.58      8.48 o 
   2   2   2     2189.67     2039.22     85.38 o 
   3   2   2      512.15      512.48     17.62 o 
   4   2   2      736.95      733.88     26.80 o 
   5   2   2        2.75        2.06      2.90 o 
   6   2   2      522.31      519.06     15.06 o 
   7   2   2       91.51       96.63      8.80 o 
   8   2   2       44.83       47.63     12.20 o 
   9   2   2       22.25       26.74     12.49 o 
 -10   3   2      107.73      103.66     12.26 o 
  -9   3   2        8.47       11.76      7.10 o 
  -8   3   2      118.52      121.05     15.80 o 
  -7   3   2      107.87       81.04     12.88 o 
  -6   3   2      250.65      276.43     10.71 o 
  -5   3   2      367.62      374.30     23.56 o 
  -4   3   2     1013.39     1032.68     33.39 o 
  -3   3   2      651.53      661.30     23.94 o 
  -2   3   2     2696.56     2562.47     69.64 o 
  -1   3   2     8888.26     7988.89    255.53 o 
   0   3   2      245.23      214.58      9.73 o 
   1   3   2     2453.28     2212.89     27.04 o 
   2   3   2      162.29      148.51     10.14 o 
   3   3   2     2341.45     2264.00    106.66 o 
   4   3   2       82.60       78.47      5.73 o 
   5   3   2      868.34      870.15     29.52 o 
   6   3   2       95.15       91.95      6.41 o 
   7   3   2      370.93      353.32     13.83 o 
   8   3   2       59.45       62.74     13.39 o 
   9   3   2      100.78      104.33     17.22 o 
 -10   4   2        2.15       -2.48      7.23 o 
  -9   4   2      137.44      121.79     12.17 o 
  -8   4   2        6.65       10.74      9.10 o 
  -7   4   2      176.86      169.78     15.02 o 
  -6   4   2       41.35       36.93      5.89 o 
  -5   4   2      242.74      238.40      9.99 o 
  -4   4   2      365.42      376.46     11.03 o 
  -3   4   2     1733.93     1661.38     71.75 o 
  -2   4   2     2396.09     2364.17    154.51 o 
  -1   4   2     1652.94     1734.64     32.49 o 
   0   4   2     1503.52     1407.41     22.10 o 
   1   4   2     1530.36     1446.00     23.98 o 
   2   4   2     1355.14     1247.34     23.80 o 
   3   4   2       62.05       68.22      8.58 o 
   4   4   2      781.84      691.61     14.84 o 
   5   4   2      148.78      144.05     14.28 o 
   6   4   2      638.72      624.70     24.75 o 
   7   4   2       33.91       37.91      7.19 o 
   8   4   2       29.18       27.79     11.25 o 
   9   4   2       79.11       74.55     15.83 o 
  -9   5   2        4.07        2.41      9.91 o 
  -8   5   2      170.66      184.14     17.91 o 
  -7   5   2       26.09       25.14      9.52 o 
  -6   5   2      196.44      201.79     11.03 o 
  -5   5   2     1103.90     1090.88     47.98 o 
  -4   5   2      308.63      310.58     10.88 o 
  -3   5   2      143.01      120.04      5.72 o 
  -2   5   2     3490.93     3612.28    196.39 o 
  -1   5   2     3510.69     3430.41     49.98 o 
   0   5   2      998.19      939.32     20.23 o 
   1   5   2     1812.87     1622.23     27.22 o 
   2   5   2      425.57      433.62     16.60 o 
   3   5   2     1651.92     1576.66     20.32 o 
   4   5   2        6.68        4.22      3.72 o 
   5   5   2      479.93      433.11     13.95 o 
   6   5   2       12.46       12.61      5.15 o 
   7   5   2      340.38      349.33     14.59 o 
   8   5   2       21.81       15.32      6.97 o 
   9   5   2       35.28       24.99     12.64 o 
  -9   6   2       14.31       16.93     10.44 o 
  -8   6   2       24.73       25.88     10.77 o 
  -7   6   2      162.03      168.62     16.60 o 
  -6   6   2      120.69      115.22     14.28 o 
  -5   6   2      825.13      811.27     89.89 o 
  -4   6   2       22.49       18.66      3.28 o 
  -3   6   2      730.42      665.44     35.43 o 
  -2   6   2     3668.12     3829.22    163.39 o 
  -1   6   2      155.85      172.45      8.03 o 
   0   6   2     1200.26     1127.89     23.74 o 
   1   6   2      464.59      427.64     16.63 o 
   2   6   2     1647.82     1603.07     30.64 o 
   3   6   2       33.93       32.00      5.02 o 
   4   6   2      765.02      710.60     16.14 o 
   5   6   2       28.41       31.86      5.89 o 
   6   6   2      321.27      300.97     13.09 o 
   7   6   2       64.21       77.14     13.88 o 
   8   6   2       67.45       71.26      9.79 o 
   9   6   2        9.12        8.42     10.47 o 
  -9   7   2       14.83       10.47     10.86 o 
  -8   7   2      121.15       96.21     15.23 o 
  -7   7   2        5.89        5.06      7.94 o 
  -6   7   2      392.58      392.58     22.59 o 
  -5   7   2      219.68      223.95     16.35 o 
  -4   7   2      298.21      282.31     11.32 o 
  -3   7   2      395.60      378.10      9.27 o 
  -2   7   2      100.99       87.93      5.60 o 
  -1   7   2      324.04      322.82     22.19 o 
   0   7   2      200.41      225.20      9.49 o 
   1   7   2     1053.20     1102.72     78.61 o 
   2   7   2      261.00      315.11     25.60 o 
   3   7   2     1056.12     1074.99     93.20 o 
   4   7   2       68.34       75.00      8.30 o 
   5   7   2      179.17      173.52     10.81 o 
   6   7   2       26.84       22.81      6.54 o 
   7   7   2      172.98      160.96     24.88 o 
   8   7   2       25.28       25.10      7.91 o 
   9   7   2        4.22        1.93     10.95 o 
  -9   8   2       76.99       74.97     16.00 o 
  -8   8   2        3.88        9.70      9.40 o 
  -7   8   2      165.57      157.51     15.42 o 
  -6   8   2        0.72       -1.49      5.47 o 
  -5   8   2      162.82      166.16     15.41 o 
  -4   8   2      293.68      301.22      9.42 o 
  -3   8   2      363.20      370.08     16.07 o 
  -2   8   2       27.63       16.89      3.87 o 
  -1   8   2     1181.34     1231.72     78.98 o 
   0   8   2      508.17      519.53     20.20 o 
   1   8   2       61.74       67.17      6.85 o 
   2   8   2      561.57      582.98     41.23 o 
   3   8   2       85.25       86.21      6.25 o 
   4   8   2      259.65      275.37     14.97 o 
   5   8   2       70.30       67.40      8.25 o 
   6   8   2      109.10      110.54     14.23 o 
   7   8   2        2.71        1.36      6.05 o 
   8   8   2       55.72       64.19      9.86 o 
  -8   9   2        2.52        1.55      9.58 o 
  -7   9   2        0.65        3.80      6.65 o 
  -6   9   2      175.78      181.38     19.19 o 
  -5   9   2       45.44       54.88      8.16 o 
  -4   9   2      153.97      146.71      9.14 o 
  -3   9   2      113.33      113.71      9.44 o 
  -2   9   2      174.65      183.51      8.45 o 
  -1   9   2      239.99      248.71     11.63 o 
   0   9   2      130.49      137.89      9.94 o 
   1   9   2      258.21      278.17     15.34 o 
   2   9   2        6.32        4.63      4.85 o 
   3   9   2      613.42      668.91     36.13 o 
   4   9   2      171.45      152.81     13.43 o 
   5   9   2      215.10      216.12     12.63 o 
   6   9   2       45.67       56.79      8.60 o 
   7   9   2       31.51       43.08      8.55 o 
   8   9   2        7.79       12.29     10.08 o 
  -8  10   2        6.88        4.25     10.26 o 
  -7  10   2      118.82      117.28     16.90 o 
  -6  10   2       30.98       23.40      7.46 o 
  -5  10   2      155.15      163.11     11.83 o 
  -4  10   2       37.36       42.36     15.31 o 
  -3  10   2       18.70       21.04      4.93 o 
  -2  10   2      289.33      285.94     16.75 o 
  -1  10   2      206.05      200.40     11.57 o 
   0  10   2      727.23      774.21     26.98 o 
   1  10   2      547.66      575.70     24.36 o 
   2  10   2      248.84      271.63     13.07 o 
   3  10   2        6.10        7.57      5.73 o 
   4  10   2      211.17      212.56     13.71 o 
   5  10   2       30.09       23.82      8.14 o 
   6  10   2      122.37      120.40     11.64 o 
   7  10   2       28.96       27.73      8.32 o 
   8  10   2        1.67        1.37     10.11 o 
  -8  11   2       18.43        9.43     11.25 o 
  -7  11   2       12.51       13.21      8.05 o 
  -6  11   2       55.86       61.55     10.23 o 
  -5  11   2       49.26       58.72      9.20 o 
  -4  11   2      204.85      197.42     12.66 o 
  -3  11   2        8.32       11.94      4.80 o 
  -2  11   2      390.60      381.43     14.64 o 
  -1  11   2      137.90      130.53     19.04 o 
   0  11   2       21.02       17.19      6.67 o 
   1  11   2      249.17      252.18     19.99 o 
   2  11   2       11.12       11.18      6.23 o 
   3  11   2       30.53       31.30      7.38 o 
   4  11   2        2.97        1.04      5.77 o 
   5  11   2      120.21      119.32     11.54 o 
   6  11   2        6.27       11.66      7.42 o 
   7  11   2       13.28       15.14      8.34 o 
  -7  12   2       24.56       22.41      9.06 o 
  -6  12   2       13.97       17.59      8.13 o 
  -5  12   2       16.18       18.00      7.54 o 
  -4  12   2       81.23       79.26     12.99 o 
  -3  12   2       45.20       45.89      6.60 o 
  -2  12   2      121.27      133.09     20.76 o 
  -1  12   2       46.82       50.34     11.47 o 
   0  12   2       44.46       34.20      8.51 o 
   1  12   2      101.54       87.82     14.46 o 
   2  12   2      240.53      240.76     20.56 o 
   3  12   2        4.99        1.75      6.38 o 
   4  12   2      142.62      126.84     11.97 o 
   5  12   2        2.92       -0.68      6.66 o 
   6  12   2       34.72       27.30      8.69 o 
   7  12   2       44.69       50.84     10.66 o 
  -6  13   2       44.80       45.88     10.61 o 
  -5  13   2       20.41       12.09      7.92 o 
  -4  13   2       65.98       43.52      8.58 o 
  -3  13   2       15.34       25.15      6.11 o 
  -2  13   2       43.65       43.80      6.77 o 
  -1  13   2       88.09      119.11     16.54 o 
   0  13   2       12.58       16.27      7.76 o 
   1  13   2       55.37       56.34     13.62 o 
   2  13   2       39.70       34.83      8.55 o 
   3  13   2      214.46      201.59     19.96 o 
   4  13   2        5.38       10.16      7.20 o 
   5  13   2       13.29       14.26      7.81 o 
   6  13   2        3.12        6.63      7.79 o 
  -6  14   2        9.30       17.25      8.59 o 
  -5  14   2        7.11        5.00      7.39 o 
  -4  14   2       15.99       18.79      7.99 o 
  -3  14   2        2.90       -0.99      5.08 o 
  -2  14   2       51.80       44.37      7.41 o 
  -1  14   2       26.79       33.07      9.04 o 
   0  14   2       27.03       17.57      8.48 o 
   1  14   2        4.77        4.79      8.00 o 
   2  14   2       31.14       27.20      8.90 o 
   3  14   2       36.99       31.26      6.85 o 
   4  14   2       14.01        9.51      7.02 o 
   5  14   2       18.46       20.15      8.64 o 
  -5  15   2        5.33        1.51      8.17 o 
  -4  15   2       11.28       11.44      9.79 o 
  -3  15   2       10.97        6.02      6.82 o 
  -2  15   2        6.90        5.34      6.00 o 
  -1  15   2        8.58        5.82      6.19 o 
   0  15   2        9.88       11.89      8.84 o 
   1  15   2       27.94       26.48      9.65 o 
   2  15   2       45.23       44.51     11.41 o 
   3  15   2       91.70       95.03     11.84 o 
   4  15   2       13.52        7.91     11.71 o 
  -4  16   2       16.84        9.96      8.65 o 
  -3  16   2       32.56       25.14      8.95 o 
  -2  16   2       21.81       18.98      7.15 o 
  -1  16   2       11.74        9.99      6.56 o 
   0  16   2       27.59       24.29     10.11 o 
   1  16   2       12.79       10.01      9.54 o 
   2  16   2       22.11       24.76     10.40 o 
   3  16   2        3.16        2.94      7.85 o 
  -2  17   2       11.34        3.17      6.67 o 
  -1  17   2        1.13        3.08      6.82 o 
   0  17   2        2.11        0.71      9.79 o 
   1  17   2        9.35        3.46     10.09 o 
   2  17   2        0.11        0.60      9.78 o 
  -7 -12   3       12.55       12.55     12.02 o 
  -6 -12   3        6.22        3.75      9.46 o 
  -7 -11   3        5.35        0.74     10.50 o 
  -6 -11   3       74.83       86.27     15.71 o 
  -5 -11   3        8.94        5.83      9.28 o 
  -8 -10   3       11.49        7.11     11.54 o 
  -7 -10   3       49.20       67.05     14.90 o 
  -6 -10   3        9.66       12.82      9.85 o 
  -5 -10   3      112.39      125.66     15.17 o 
  -4 -10   3       48.40       45.37     11.10 o 
   7 -10   3        1.85        9.73     11.13 o 
  -8  -9   3       38.01       48.28     13.36 o 
  -7  -9   3        0.96        8.69     10.20 o 
  -6  -9   3       71.01       70.83     13.80 o 
  -5  -9   3        7.67        7.14      8.36 o 
  -4  -9   3      218.52      224.37     17.67 o 
  -3  -9   3      134.13      143.75     14.55 o 
   5  -9   3      311.90      310.90     21.21 o 
   6  -9   3       14.68        6.87      9.64 o 
   7  -9   3       56.40       48.52     13.83 o 
   8  -9   3       18.58       12.55     11.93 o 
  -9  -8   3       26.98       41.44     14.31 o 
  -8  -8   3        1.96        1.70     10.32 o 
  -7  -8   3       90.12       91.36     15.08 o 
  -6  -8   3        2.60        0.18      8.36 o 
  -5  -8   3      304.85      304.84     19.90 o 
  -4  -8   3       74.36       65.09     10.86 o 
  -3  -8   3      629.76      609.40     23.41 o 
  -2  -8   3      320.98      326.73     16.60 o 
   4  -8   3      530.78      506.65     23.32 o 
   5  -8   3       52.51       41.35     11.07 o 
   6  -8   3      276.84      267.23     20.85 o 
   7  -8   3        0.74        1.58      9.34 o 
   8  -8   3       48.77       39.36     14.22 o 
  -9  -7   3       15.11       33.05     13.65 o 
  -8  -7   3      148.96      171.23     18.53 o 
  -7  -7   3        4.02       -0.06      7.97 o 
  -6  -7   3      110.16      111.38     14.61 o 
  -5  -7   3        6.92        5.98      7.11 o 
  -4  -7   3      491.35      501.53     21.87 o 
  -3  -7   3      126.06      137.97     11.96 o 
  -2  -7   3     1731.23     1715.02     33.85 o 
   1  -7   3      585.58      681.48     21.42 o 
   2  -7   3      148.59      160.82     12.82 o 
   3  -7   3      214.82      221.40     10.68 o 
   4  -7   3      164.32      186.44     21.97 o 
   5  -7   3       51.62       43.22     10.80 o 
   6  -7   3      154.77      145.53     17.05 o 
   7  -7   3      101.71      115.45     16.90 o 
   8  -7   3        4.18        9.07     11.25 o 
  -9  -6   3       29.21       35.79     14.01 o 
  -8  -6   3       41.69       61.43     14.01 o 
  -7  -6   3      165.41      168.29     17.88 o 
  -6  -6   3       71.01       76.51     12.64 o 
  -5  -6   3     1347.92     1400.69     35.25 o 
  -4  -6   3      161.10      178.02     14.49 o 
  -3  -6   3      173.19      162.07     12.02 o 
  -2  -6   3       64.06       85.44      9.22 o 
  -1  -6   3      261.53      244.13     15.25 o 
   0  -6   3      708.87      805.15     21.63 o 
   1  -6   3      138.56      171.11     12.32 o 
   2  -6   3      987.14     1041.59     23.80 o 
   3  -6   3      132.23      131.45      8.75 o 
   4  -6   3      540.49      592.66     71.35 o 
   5  -6   3        4.32        1.90      4.01 o 
   6  -6   3      151.03      145.92     16.39 o 
   7  -6   3        6.18       -1.43      8.69 o 
   8  -6   3      126.05      114.89     17.67 o 
   9  -6   3       10.02        8.42     12.14 o 
  -9  -5   3        8.84        4.16     11.10 o 
  -8  -5   3       95.62      100.40     16.15 o 
  -7  -5   3        1.82       -1.55      8.36 o 
  -6  -5   3      140.36      165.91     15.05 o 
  -5  -5   3      105.29      119.20      8.00 o 
  -4  -5   3      552.93      511.43     35.95 o 
  -3  -5   3      724.37      734.17     21.84 o 
  -2  -5   3     1707.84     1908.74     31.62 o 
  -1  -5   3      801.95      903.50     60.26 o 
   0  -5   3     1512.16     1640.20     28.02 o 
   1  -5   3     1637.92     1854.51     29.27 o 
   2  -5   3      182.91      184.48     20.29 o 
   3  -5   3      644.20      667.17     67.59 o 
   4  -5   3      111.38      113.23      6.00 o 
   5  -5   3      897.17      945.14     50.26 o 
   6  -5   3      144.57      117.06     13.95 o 
   7  -5   3      167.58      174.27     18.44 o 
   8  -5   3       14.36       15.08     11.33 o 
   9  -5   3       41.27       43.22     14.58 o 
  -9  -4   3       67.88       78.06     15.95 o 
  -8  -4   3       24.36       29.21     11.69 o 
  -7  -4   3      291.93      309.86     19.81 o 
  -6  -4   3       45.63       41.48      5.73 o 
  -5  -4   3      263.60      259.10     20.47 o 
  -4  -4   3      606.69      594.53     52.63 o 
  -3  -4   3      762.33      697.04     48.07 o 
  -2  -4   3       34.73       38.32      4.40 o 
  -1  -4   3     1821.87     2085.72    149.49 o 
   0  -4   3     1299.46     1364.72     24.07 o 
   1  -4   3       10.53       20.91      5.06 o 
   2  -4   3      662.82      688.92     91.61 o 
   3  -4   3      130.02      140.47     14.67 o 
   4  -4   3     1115.32     1141.89     48.05 o 
   5  -4   3      261.04      269.15     28.42 o 
   6  -4   3      319.20      322.48     20.35 o 
   7  -4   3        1.47        7.73      8.89 o 
   8  -4   3       59.72       57.18     13.92 o 
   9  -4   3       28.48       22.97     12.73 o 
 -10  -3   3       27.10       26.21     13.83 o 
  -9  -3   3        3.00       -2.97      9.01 o 
  -8  -3   3      198.90      206.66     18.38 o 
  -7  -3   3       60.43       71.55      7.79 o 
  -6  -3   3      846.30      828.22     36.62 o 
  -5  -3   3       33.51       27.68      4.50 o 
  -4  -3   3     1231.92     1187.45     33.75 o 
  -3  -3   3      881.44      860.06     61.22 o 
  -2  -3   3      375.48      416.51     13.98 o 
  -1  -3   3      473.45      508.06     33.27 o 
   0  -3   3     1574.53     1580.34    101.55 o 
   1  -3   3     1785.71     1862.15     26.18 o 
   2  -3   3     1857.04     1935.31    167.26 o 
   3  -3   3     2098.11     2159.77     86.26 o 
   4  -3   3        4.08        5.62      2.57 o 
   5  -3   3      454.00      487.82     22.70 o 
   6  -3   3       59.45       49.89     11.01 o 
   7  -3   3       91.58      106.44     15.32 o 
   8  -3   3        3.37        7.14      9.91 o 
   9  -3   3       67.05       71.63     15.74 o 
 -10  -2   3       67.54       69.40     15.47 o 
  -9  -2   3       83.12      102.93     16.21 o 
  -8  -2   3       25.13       23.26      9.73 o 
  -7  -2   3      155.22      165.37     10.16 o 
  -6  -2   3      101.34      112.92      7.95 o 
  -5  -2   3     1080.62     1098.75     23.01 o 
  -4  -2   3      368.54      347.60     12.24 o 
  -3  -2   3     1020.76     1012.74     36.29 o 
  -2  -2   3      245.17      267.84     20.54 o 
  -1  -2   3     1220.98     1313.16     46.24 o 
   0  -2   3     1672.21     1737.27     85.02 o 
   1  -2   3      255.79      253.73     21.39 o 
   2  -2   3     1502.26     1456.01     67.05 o 
   3  -2   3      393.81      434.83     10.83 o 
   4  -2   3     1028.98     1099.45     29.06 o 
   5  -2   3       93.59       91.41      5.66 o 
   6  -2   3      301.36      297.58     18.56 o 
   7  -2   3       47.51       53.49     12.29 o 
   8  -2   3      144.72      132.74     17.40 o 
   9  -2   3        2.04       -2.11      9.40 o 
 -10  -1   3       12.21        6.22     11.22 o 
  -9  -1   3       20.08       19.81     11.22 o 
  -8  -1   3      525.56      499.75     17.54 o 
  -7  -1   3      286.15      286.67     12.20 o 
  -6  -1   3      818.25      801.78     16.93 o 
  -5  -1   3      149.18      139.29      7.71 o 
  -4  -1   3      469.87      455.46     27.96 o 
  -3  -1   3      370.42      387.09     10.80 o 
  -2  -1   3     1996.20     2063.74     84.06 o 
  -1  -1   3     1751.95     1777.83     26.43 o 
   0  -1   3     5418.23     5051.79    245.12 o 
   1  -1   3     1332.14     1256.94     89.99 o 
   2  -1   3      808.90      811.62     27.59 o 
   3  -1   3     1602.34     1646.60     46.85 o 
   4  -1   3      141.48      149.75      5.56 o 
   5  -1   3      523.63      556.36     14.77 o 
   6  -1   3        3.23        5.92      7.56 o 
   7  -1   3      235.43      199.05     18.09 o 
   8  -1   3       14.44       20.68     10.83 o 
   9  -1   3       45.40       42.69     14.31 o 
 -10   0   3        1.95       -1.46     10.41 o 
  -9   0   3       70.24       74.56      9.73 o 
  -8   0   3      140.31      138.34     15.63 o 
  -7   0   3      202.78      204.69     11.01 o 
  -6   0   3        4.59        6.78      7.11 o 
  -5   0   3      937.40      975.93     18.19 o 
  -4   0   3       83.90       90.50      6.04 o 
  -3   0   3     3490.92     3964.21    175.26 o 
  -2   0   3      207.50      201.03      6.38 o 
  -1   0   3     1824.04     1815.87     28.57 o 
   0   0   3      650.02      649.46     25.22 o 
   1   0   3     2910.83     2867.04     88.18 o 
   2   0   3     3113.52     3150.51     52.60 o 
   3   0   3      431.97      491.56     13.08 o 
   4   0   3     1838.78     1892.48     66.20 o 
   5   0   3       46.46       52.72      4.48 o 
   6   0   3      210.34      219.48      9.73 o 
   7   0   3       49.82       53.49     12.05 o 
   8   0   3      107.82      107.21     16.45 o 
   9   0   3       21.63       11.63     11.36 o 
 -10   1   3       10.19        1.52     10.74 o 
  -9   1   3       25.78       28.35      7.76 o 
  -8   1   3      545.96      508.55     17.23 o 
  -7   1   3      277.07      264.56     18.41 o 
  -6   1   3      812.59      813.78     26.60 o 
  -5   1   3      142.18      135.19      7.39 o 
  -4   1   3      554.02      520.90     18.22 o 
  -3   1   3      357.75      345.76     23.56 o 
  -2   1   3     1830.22     1822.15     16.34 o 
  -1   1   3     1755.23     1745.09     14.92 o 
   0   1   3     5326.70     5047.39    134.25 o 
   1   1   3     1589.26     1485.34     48.59 o 
   2   1   3      833.96      805.10     12.98 o 
   3   1   3     1592.53     1556.82     25.38 o 
   4   1   3      177.44      186.88      6.25 o 
   5   1   3      506.53      521.59     19.52 o 
   6   1   3        2.63        6.41      4.44 o 
   7   1   3      263.11      279.43     20.23 o 
   8   1   3       12.42       11.99     10.41 o 
   9   1   3       38.34       31.98     13.09 o 
 -10   2   3       64.05       58.54     10.05 o 
  -9   2   3       85.59       76.97     10.17 o 
  -8   2   3       31.90       27.23      7.19 o 
  -7   2   3      211.05      210.53     17.14 o 
  -6   2   3      102.11      101.29     12.20 o 
  -5   2   3     1065.76     1125.18     42.33 o 
  -4   2   3      428.20      432.72     24.51 o 
  -3   2   3     1177.14     1173.07     26.74 o 
  -2   2   3      204.48      206.07      8.95 o 
  -1   2   3     1534.12     1522.34     33.32 o 
   0   2   3     1702.25     1661.81     29.48 o 
   1   2   3      369.70      381.33      9.49 o 
   2   2   3     1391.11     1297.66     35.46 o 
   3   2   3      415.48      435.29      8.93 o 
   4   2   3      946.97      930.32     34.71 o 
   5   2   3       82.87       73.10      5.44 o 
   6   2   3      222.05      223.60      8.40 o 
   7   2   3       40.22       38.23     11.07 o 
   8   2   3      145.84      125.24     16.99 o 
   9   2   3        5.73       -0.15     10.47 o 
 -10   3   3       13.05       10.10      8.01 o 
  -9   3   3        2.88        4.10      6.35 o 
  -8   3   3      238.50      232.37     18.56 o 
  -7   3   3       61.51       66.82     12.35 o 
  -6   3   3      826.63      848.48     38.41 o 
  -5   3   3       23.20       22.04      4.50 o 
  -4   3   3     1216.39     1298.27     52.17 o 
  -3   3   3      879.76      866.10     12.33 o 
  -2   3   3      533.23      528.48      9.94 o 
  -1   3   3      333.86      297.10     11.97 o 
   0   3   3     1581.30     1495.24     50.66 o 
   1   3   3     1833.07     1754.82    152.54 o 
   2   3   3     2042.12     2055.07    158.41 o 
   3   3   3     2194.27     2119.31     76.46 o 
   4   3   3        2.74        9.13      2.96 o 
   5   3   3      506.19      511.38     12.04 o 
   6   3   3       59.05       59.33      5.71 o 
   7   3   3       99.07      102.72     15.08 o 
   8   3   3        2.03       -2.71      7.70 o 
   9   3   3       51.70       53.64     14.84 o 
 -10   4   3        9.30       15.50     11.27 o 
  -9   4   3       73.37       78.27     15.50 o 
  -8   4   3       19.49       15.29      9.28 o 
  -7   4   3      280.63      299.39     19.96 o 
  -6   4   3       49.89       49.92      6.51 o 
  -5   4   3      222.34      230.73     12.05 o 
  -4   4   3      615.69      677.87     17.23 o 
  -3   4   3      705.66      658.11     11.64 o 
  -2   4   3       64.16       63.27      4.67 o 
  -1   4   3     2011.19     2042.66     61.59 o 
   0   4   3     1205.23     1050.48     40.96 o 
   1   4   3       52.26       53.76      7.14 o 
   2   4   3      822.18      775.67     20.82 o 
   3   4   3      100.74      106.99      6.54 o 
   4   4   3     1203.35     1142.18     48.61 o 
   5   4   3      251.77      244.15     11.50 o 
   6   4   3      307.45      305.65     10.64 o 
   7   4   3        1.83        1.90      8.66 o 
   8   4   3       59.15       45.69     12.35 o 
   9   4   3       27.90       20.79     12.49 o 
  -9   5   3       14.01       20.41     10.38 o 
  -8   5   3       70.24       64.82     13.65 o 
  -7   5   3        2.47        4.64      7.44 o 
  -6   5   3      215.03      242.06     16.56 o 
  -5   5   3      121.09      134.46      9.20 o 
  -4   5   3      563.43      556.41     22.01 o 
  -3   5   3      673.09      671.55     40.77 o 
  -2   5   3     1293.49     1276.83     35.27 o 
  -1   5   3      845.10      856.67     27.15 o 
   0   5   3     1560.54     1452.68     39.97 o 
   1   5   3     1435.73     1307.19     26.48 o 
   2   5   3      243.13      211.22     14.34 o 
   3   5   3      640.70      582.83     13.28 o 
   4   5   3      107.99      104.19      7.69 o 
   5   5   3      854.01      824.18     23.07 o 
   6   5   3      145.94      138.69      8.35 o 
   7   5   3      144.75      161.83     17.73 o 
   8   5   3       11.18       13.71     10.77 o 
   9   5   3       50.17       45.49     14.25 o 
  -9   6   3       31.88       34.36     13.00 o 
  -8   6   3       45.04       58.72     13.48 o 
  -7   6   3      175.64      132.71     15.95 o 
  -6   6   3       69.70       70.36      8.18 o 
  -5   6   3     1389.67     1383.67    109.15 o 
  -4   6   3      186.01      184.86     12.36 o 
  -3   6   3      187.18      170.01      6.94 o 
  -2   6   3       50.67       63.95      4.72 o 
  -1   6   3      269.58      228.63      8.66 o 
   0   6   3      605.46      559.72     18.95 o 
   1   6   3      141.52      137.32     12.38 o 
   2   6   3     1182.92     1053.11     26.80 o 
   3   6   3      109.58      100.14      7.43 o 
   4   6   3      592.44      550.70     14.66 o 
   5   6   3        6.91        5.74      4.82 o 
   6   6   3      110.06      102.71      7.89 o 
   7   6   3        3.76        1.09      5.76 o 
   8   6   3      121.51      130.18     18.21 o 
   9   6   3        6.59       11.51     11.87 o 
  -9   7   3       12.30       11.07     11.25 o 
  -8   7   3      154.18      159.72     18.30 o 
  -7   7   3        4.68        8.48      8.92 o 
  -6   7   3       99.65      112.44     13.67 o 
  -5   7   3        3.17       -1.16      4.56 o 
  -4   7   3      383.16      375.44     25.85 o 
  -3   7   3      121.51      121.31      7.51 o 
  -2   7   3     1661.02     1605.10     99.28 o 
  -1   7   3     1434.30     1352.45     20.14 o 
   0   7   3      388.06      355.62     17.37 o 
   1   7   3      642.63      657.06     22.34 o 
   2   7   3       97.16       80.26     11.19 o 
   3   7   3      150.07      144.88     15.53 o 
   4   7   3      145.43      140.02      9.67 o 
   5   7   3       80.86       72.12      8.16 o 
   6   7   3      156.29      141.43     10.51 o 
   7   7   3       90.70       91.37      8.30 o 
   8   7   3        3.03        4.19     10.65 o 
  -9   8   3       23.38       18.71     11.48 o 
  -8   8   3        2.85       12.94     10.80 o 
  -7   8   3       78.89       82.09     10.22 o 
  -6   8   3        2.66       -3.44      5.13 o 
  -5   8   3      310.82      309.60     16.15 o 
  -4   8   3       95.82       86.64      6.75 o 
  -3   8   3      556.79      550.30     15.36 o 
  -2   8   3      286.96      281.91      9.16 o 
  -1   8   3      343.81      325.96     13.23 o 
   0   8   3      457.71      477.24     48.55 o 
   1   8   3      205.02      198.13     15.86 o 
   2   8   3      572.82      569.45     23.26 o 
   3   8   3       58.05       63.66     11.81 o 
   4   8   3      616.72      563.90     17.27 o 
   5   8   3       60.02       53.01      7.70 o 
   6   8   3      310.93      298.14     35.09 o 
   7   8   3        1.82        2.90      5.30 o 
   8   8   3       38.15       32.25     13.54 o 
  -8   9   3       40.64       42.03     13.39 o 
  -7   9   3        0.98       -1.06      6.69 o 
  -6   9   3       85.46      103.98     14.68 o 
  -5   9   3        4.88        3.34      5.23 o 
  -4   9   3      203.94      218.41     11.77 o 
  -3   9   3       96.58       96.17      6.84 o 
  -2   9   3      260.04      272.47      9.77 o 
  -1   9   3      133.39      150.91      9.50 o 
   0   9   3      493.81      512.99     58.49 o 
   1   9   3      293.43      303.30     20.38 o 
   2   9   3      134.77      154.23     10.96 o 
   3   9   3      287.20      285.20     25.05 o 
   4   9   3       22.26       23.43      5.06 o 
   5   9   3      235.20      225.94     12.93 o 
   6   9   3       17.39       19.03      7.00 o 
   7   9   3       68.02       65.73      9.78 o 
   8   9   3       16.08        5.50     11.69 o 
  -8  10   3        9.34       10.00     11.30 o 
  -7  10   3       65.15       62.94     10.09 o 
  -6  10   3       10.84        7.95      6.97 o 
  -5  10   3      111.16      107.81     10.59 o 
  -4  10   3       64.59       64.06      8.74 o 
  -3  10   3      564.66      505.84     15.62 o 
  -2  10   3      225.38      221.88      9.73 o 
  -1  10   3      249.47      244.78      9.67 o 
   0  10   3      499.00      493.00     22.91 o 
   1  10   3      196.87      223.51     19.31 o 
   2  10   3      207.85      237.04     12.81 o 
   3  10   3      223.03      231.36     13.06 o 
   4  10   3       62.51       58.88      6.65 o 
   5  10   3       14.90       16.24      6.58 o 
   6  10   3       23.93       27.33      8.79 o 
   7  10   3        2.55       -0.64      6.89 o 
  -7  11   3        5.47        3.84      7.70 o 
  -6  11   3       63.88       75.91     14.70 o 
  -5  11   3        8.08        7.18      6.63 o 
  -4  11   3      258.46      226.39     18.30 o 
  -3  11   3      181.09      183.16     11.68 o 
  -2  11   3      131.65      131.29     10.27 o 
  -1  11   3       22.82       27.05      5.49 o 
   0  11   3       57.02       64.41      8.89 o 
   1  11   3      196.79      195.15     18.30 o 
   2  11   3       47.96       44.20      8.42 o 
   3  11   3      151.49      179.30     19.80 o 
   4  11   3       15.87       13.56      6.53 o 
   5  11   3       99.09      101.23     11.05 o 
   6  11   3        0.44        4.95      6.83 o 
   7  11   3       15.38        8.27      8.07 o 
  -7  12   3        9.71        1.99      8.16 o 
  -6  12   3        6.85        3.38      7.40 o 
  -5  12   3       40.14       49.49      9.35 o 
  -4  12   3       29.04       20.51      7.52 o 
  -3  12   3       48.63       49.04      9.05 o 
  -2  12   3       47.70       54.48      8.11 o 
  -1  12   3      177.73      165.03     11.35 o 
   0  12   3      266.62      266.82     21.00 o 
   1  12   3       73.33       78.98     14.28 o 
   2  12   3       13.18        2.35      6.63 o 
   3  12   3       16.00       12.29      7.26 o 
   4  12   3       79.29       88.74     10.57 o 
   5  12   3       11.93        8.24      7.26 o 
   6  12   3       47.56       45.95      9.91 o 
  -6  13   3       12.14       13.84      8.35 o 
  -5  13   3        0.25       -1.25      6.85 o 
  -4  13   3       22.30       21.77      7.89 o 
  -3  13   3       10.22        5.48      5.52 o 
  -2  13   3       86.96       69.24     14.27 o 
  -1  13   3       40.75       28.76      8.74 o 
   0  13   3       67.59       73.60     14.79 o 
   1  13   3       22.61       20.78      9.10 o 
   2  13   3        7.14       10.17      7.59 o 
   3  13   3       93.73      105.58     17.31 o 
   4  13   3       43.13       40.22      9.02 o 
   5  13   3       33.85       37.92      9.28 o 
   6  13   3       53.28       57.51     12.41 o 
  -6  14   3        2.75       -7.71      7.71 o 
  -5  14   3       60.12       46.48     10.34 o 
  -4  14   3        2.64        3.17      7.36 o 
  -3  14   3       17.12        9.96      6.98 o 
  -2  14   3       38.31       34.10      9.72 o 
  -1  14   3       40.13       27.93      6.82 o 
   0  14   3       94.19       97.28     17.08 o 
   1  14   3        6.60        3.11      7.92 o 
   2  14   3       34.43       24.40      9.15 o 
   3  14   3       60.78       59.50     15.08 o 
   4  14   3       22.98       21.24      8.53 o 
   5  14   3        1.15        1.08      7.59 o 
  -5  15   3        6.03        6.65      8.47 o 
  -4  15   3       44.22       41.04      9.58 o 
  -3  15   3        1.67        2.35      7.40 o 
  -2  15   3        7.15       10.15      6.04 o 
  -1  15   3       31.92       27.44      7.64 o 
   0  15   3       19.70        4.16      8.70 o 
   1  15   3       51.11       46.38     24.39 o 
   2  15   3       10.14        3.97      9.49 o 
   3  15   3        3.28       -2.02      7.21 o 
   4  15   3        0.50        1.81      7.07 o 
  -4  16   3        7.27       -7.41     11.90 o 
  -3  16   3        6.09        2.71      7.78 o 
  -2  16   3       14.07       10.57      6.93 o 
  -1  16   3       37.81       32.67      7.86 o 
   0  16   3        1.74        1.09      6.39 o 
   1  16   3       20.07        7.48      9.46 o 
   2  16   3        4.77       -0.78      9.24 o 
   3  16   3       18.91       13.31      8.68 o 
  -1  17   3        0.15       -2.16      6.46 o 
   0  17   3        2.47        1.16      6.75 o 
   1  17   3       21.81        7.50     10.29 o 
  -7 -12   4       98.61      118.79     19.49 o 
  -6 -12   4        5.91       -5.59     10.06 o 
  -7 -11   4        3.77       10.35     10.29 o 
  -6 -11   4       24.56       31.65     12.02 o 
  -5 -11   4        4.83        6.54      8.42 o 
  -8 -10   4       29.39       32.19     13.62 o 
  -7 -10   4       59.35       70.36     14.84 o 
  -6 -10   4        9.57        6.60      9.94 o 
  -5 -10   4      215.70      237.84     19.90 o 
  -4 -10   4       17.31        9.04      8.12 o 
   7 -10   4        2.44       -5.47     10.80 o 
  -8  -9   4       35.57       42.90     14.43 o 
  -7  -9   4        6.41       15.95     11.16 o 
  -6  -9   4      104.31      105.67     15.92 o 
  -5  -9   4       24.08       20.02      9.76 o 
  -4  -9   4      229.31      227.49     17.14 o 
  -3  -9   4      117.01      155.17     15.26 o 
   5  -9   4      147.04      140.59     17.37 o 
   6  -9   4       24.19       23.11     11.93 o 
   7  -9   4       40.02       32.52     13.36 o 
  -8  -8   4       13.35       15.56     11.72 o 
  -7  -8   4      134.08      128.54     17.94 o 
  -6  -8   4       50.51       58.46     12.11 o 
  -5  -8   4       98.36      111.17     13.74 o 
  -4  -8   4       34.28       28.26      8.81 o 
  -3  -8   4      620.70      634.33     24.01 o 
  -2  -8   4       59.05       62.47     10.44 o 
   0  -8   4      249.74      307.39     17.73 o 
   1  -8   4      616.31      676.19     24.04 o 
   2  -8   4      218.27      237.48     16.60 o 
   3  -8   4      244.45      267.68     17.37 o 
   4  -8   4      297.52      310.31     17.33 o 
   5  -8   4       49.77       52.48     12.29 o 
   6  -8   4      119.67      129.85     17.79 o 
   7  -8   4        2.68       -1.70     10.20 o 
   8  -8   4       24.20       32.78     14.28 o 
  -9  -7   4        7.35        3.36     11.63 o 
  -8  -7   4       20.45       17.02     11.90 o 
  -7  -7   4        6.13        8.18      9.64 o 
  -6  -7   4      189.30      196.34     17.11 o 
  -5  -7   4       83.44       91.89     13.15 o 
  -4  -7   4      705.15      682.26     25.11 o 
  -3  -7   4      106.86       96.27     11.33 o 
  -2  -7   4      116.28      116.62     12.32 o 
  -1  -7   4      193.45      232.78     15.65 o 
   0  -7   4      519.20      551.42     21.12 o 
   1  -7   4      199.27      221.72     15.41 o 
   2  -7   4      392.09      452.27     19.52 o 
   3  -7   4      243.85      261.25     20.32 o 
   4  -7   4       71.38       72.12      7.77 o 
   5  -7   4      435.15      395.00     21.95 o 
   6  -7   4        1.68       -4.49      8.60 o 
   7  -7   4       25.09       17.22     10.47 o 
   8  -7   4       10.17        6.10     11.57 o 
  -9  -6   4       77.02       89.48     17.11 o 
  -8  -6   4       21.94       26.06     11.25 o 
  -7  -6   4       90.01      103.97     15.95 o 
  -6  -6   4       32.29       23.06      9.85 o 
  -5  -6   4       62.98       72.50     12.20 o 
  -4  -6   4       61.92       61.40     10.17 o 
  -3  -6   4     1126.54     1204.82     30.05 o 
  -2  -6   4      317.25      306.16     36.75 o 
  -1  -6   4      763.05      761.90     30.51 o 
   0  -6   4      400.69      435.08     18.09 o 
   1  -6   4      258.98      293.56     15.56 o 
   2  -6   4      698.32      809.64     23.11 o 
   3  -6   4      114.72      108.39     15.19 o 
   4  -6   4      338.66      369.63     41.01 o 
   5  -6   4       61.15       42.06     10.32 o 
   6  -6   4      106.34      103.79     15.53 o 
   7  -6   4        1.63        1.70      9.88 o 
   8  -6   4       60.76       67.17     15.98 o 
  -9  -5   4       40.22       49.56     14.43 o 
  -8  -5   4      135.70      146.01     17.28 o 
  -7  -5   4       52.50       48.10     11.57 o 
  -6  -5   4      868.25      852.51     29.78 o 
  -5  -5   4      215.00      205.92     15.59 o 
  -4  -5   4      940.42      994.17     27.76 o 
  -3  -5   4       39.22       49.49      6.00 o 
  -2  -5   4      788.90      788.48     53.07 o 
  -1  -5   4      169.90      202.44     17.45 o 
   0  -5   4      738.65      812.74     22.16 o 
   1  -5   4      130.05      149.28     12.32 o 
   2  -5   4     1039.78     1084.28    116.93 o 
   3  -5   4      326.00      335.12     25.49 o 
   4  -5   4      194.27      206.05     11.05 o 
   5  -5   4      159.89      152.31     14.70 o 
   6  -5   4       22.32       23.35      9.40 o 
   7  -5   4       93.75       83.24     14.52 o 
   8  -5   4       16.50       11.36     11.36 o 
  -9  -4   4        8.94       16.48     12.11 o 
  -8  -4   4       19.37       19.25     11.13 o 
  -7  -4   4      155.29      176.44     17.79 o 
  -6  -4   4       41.04       27.61      9.13 o 
  -5  -4   4      287.82      336.96     18.95 o 
  -4  -4   4        9.26       10.12      2.55 o 
  -3  -4   4     2023.40     2120.76    108.54 o 
  -2  -4   4     1489.05     1631.91    121.78 o 
  -1  -4   4     1929.33     2065.07     96.00 o 
   0  -4   4       50.45       46.44      6.93 o 
   1  -4   4     1245.74     1289.23    127.46 o 
   2  -4   4      985.87      945.39     97.89 o 
   3  -4   4       34.76       28.77      5.03 o 
   4  -4   4      477.16      482.12     42.91 o 
   5  -4   4       86.69       91.04     12.58 o 
   6  -4   4      407.09      385.93     22.73 o 
   7  -4   4        9.69        7.50      9.46 o 
   8  -4   4       37.36       41.47     13.39 o 
   9  -4   4        6.77        9.01     12.14 o 
  -9  -3   4       35.11       40.37     12.38 o 
  -8  -3   4      170.74      147.20     16.09 o 
  -7  -3   4       15.23        6.19      8.54 o 
  -6  -3   4      616.86      582.24     24.54 o 
  -5  -3   4       55.21       57.68      5.70 o 
  -4  -3   4      611.49      528.84     22.58 o 
  -3  -3   4      211.83      230.51      9.00 o 
  -2  -3   4     1408.37     1479.17     54.72 o 
  -1  -3   4      381.07      417.31     16.87 o 
   0  -3   4     1096.89     1111.36     57.16 o 
   1  -3   4     1895.14     1977.53    147.64 o 
   2  -3   4      660.75      598.19     47.27 o 
   3  -3   4       64.65       69.51      6.26 o 
   4  -3   4      290.81      303.90     11.29 o 
   5  -3   4      305.21      308.79     15.44 o 
   6  -3   4       82.92       69.08     12.11 o 
   7  -3   4      226.60      233.47     20.20 o 
   8  -3   4        0.99       -3.87      9.61 o 
   9  -3   4       51.71       39.80     14.70 o 
 -10  -2   4        4.62       15.80     12.17 o 
  -9  -2   4       70.43       77.47     15.32 o 
  -8  -2   4      117.44      122.56     16.75 o 
  -7  -2   4      217.90      236.15     17.67 o 
  -6  -2   4       15.22       14.69      4.66 o 
  -5  -2   4      506.06      514.90     11.89 o 
  -4  -2   4      177.73      193.34     11.06 o 
  -3  -2   4     1937.27     2141.68    102.84 o 
  -2  -2   4     1321.17     1438.31     58.07 o 
  -1  -2   4      905.86      922.18     35.48 o 
   0  -2   4      411.23      441.86      9.02 o 
   1  -2   4      478.16      500.70     44.67 o 
   2  -2   4     1225.96     1223.28     84.93 o 
   3  -2   4      264.30      284.54     28.74 o 
   4  -2   4      628.69      616.05     21.24 o 
   5  -2   4      572.94      572.82     20.01 o 
   6  -2   4      295.68      308.41     19.60 o 
   7  -2   4        0.14       -7.79      7.79 o 
   8  -2   4      148.97      116.11     17.76 o 
   9  -2   4        3.38        2.05     11.63 o 
 -10  -1   4       74.58       76.75     16.24 o 
  -9  -1   4        2.54        3.09     10.06 o 
  -8  -1   4       58.93       57.77     13.09 o 
  -7  -1   4        3.39        7.15      4.83 o 
  -6  -1   4      330.24      317.97     14.81 o 
  -5  -1   4       45.01       46.79      9.46 o 
  -4  -1   4     2728.32     2901.38    171.00 o 
  -3  -1   4      323.94      364.76     21.90 o 
  -2  -1   4     1156.40     1178.57     32.08 o 
  -1  -1   4     1822.09     1867.74     31.85 o 
   0  -1   4     2184.65     2041.01     62.83 o 
   1  -1   4     1482.84     1529.83    102.68 o 
   2  -1   4      739.25      737.31     31.83 o 
   3  -1   4      305.70      292.88     10.16 o 
   4  -1   4      691.44      714.95     10.59 o 
   5  -1   4      998.99     1027.47     28.83 o 
   6  -1   4       18.12       11.66      7.88 o 
   7  -1   4      206.08      165.58     16.78 o 
   8  -1   4        1.69        3.57      9.73 o 
   9  -1   4       54.34       41.14     14.10 o 
 -10   0   4        0.50        7.59     11.33 o 
  -9   0   4       28.86       30.25     11.48 o 
  -8   0   4       48.91       52.83     12.67 o 
  -7   0   4      283.37      315.96     13.02 o 
  -6   0   4      175.70      175.76     14.73 o 
  -5   0   4      407.25      432.24     29.12 o 
  -4   0   4       33.40       36.33      4.53 o 
  -3   0   4     1056.04     1070.90     31.53 o 
  -2   0   4       29.76       30.27      3.72 o 
  -1   0   4     1637.80     1655.06     16.42 o 
   0   0   4     4839.55     4628.30    183.82 o 
   1   0   4      507.40      503.32     10.55 o 
   2   0   4      509.24      482.13     24.35 o 
   3   0   4      270.95      269.39     13.33 o 
   4   0   4     1391.05     1411.13     49.85 o 
   5   0   4       75.97       83.65      7.60 o 
   6   0   4      845.62      847.78     30.40 o 
   7   0   4       10.05       12.94      9.64 o 
   8   0   4       60.67       71.84     15.26 o 
   9   0   4       40.36       48.55     15.02 o 
 -10   1   4       90.02       84.69     17.11 o 
  -9   1   4        3.23       10.77     10.53 o 
  -8   1   4       39.15       36.22      7.27 o 
  -7   1   4        2.88        3.21      7.88 o 
  -6   1   4      351.75      341.90     19.63 o 
  -5   1   4       47.46       45.21      4.75 o 
  -4   1   4     2727.79     2851.66     95.76 o 
  -3   1   4      343.59      371.33      9.57 o 
  -2   1   4     1108.48     1122.64     14.81 o 
  -1   1   4     1802.29     1813.00     17.07 o 
   0   1   4     2011.84     1906.43     55.11 o 
   1   1   4     1278.24     1287.61     15.94 o 
   2   1   4      725.29      706.17      7.78 o 
   3   1   4      413.96      409.40      7.11 o 
   4   1   4      789.80      797.88     31.59 o 
   5   1   4      950.21      974.99     19.55 o 
   6   1   4       12.23       11.93      5.43 o 
   7   1   4      188.39      177.84     17.11 o 
   8   1   4        1.35       -0.12      8.63 o 
   9   1   4       71.23       57.56     14.55 o 
 -10   2   4        4.77        4.16     11.63 o 
  -9   2   4       70.36       66.28     14.40 o 
  -8   2   4      103.38      101.59     15.17 o 
  -7   2   4      177.57      211.99     17.91 o 
  -6   2   4       11.11        4.94      7.50 o 
  -5   2   4      504.87      590.02     22.70 o 
  -4   2   4      187.66      200.41     15.10 o 
  -3   2   4     2000.90     2097.42     56.15 o 
  -2   2   4     1390.55     1413.79     16.61 o 
  -1   2   4      879.65      811.14     11.91 o 
   0   2   4      591.01      608.68      9.13 o 
   1   2   4      264.80      267.01      8.06 o 
   2   2   4     1283.21     1239.31     29.29 o 
   3   2   4      251.11      248.24      6.48 o 
   4   2   4      605.02      585.56     15.28 o 
   5   2   4      597.16      586.32     11.36 o 
   6   2   4      408.83      414.14     14.72 o 
   7   2   4        0.01       -0.21      7.56 o 
   8   2   4      142.46      168.23     18.21 o 
   9   2   4        4.81        6.04     11.39 o 
  -9   3   4       24.60       29.15     11.39 o 
  -8   3   4      141.43      112.45     15.77 o 
  -7   3   4       24.41       17.46      8.81 o 
  -6   3   4      627.64      662.91     17.73 o 
  -5   3   4       60.43       68.56      9.04 o 
  -4   3   4      508.14      439.20     10.69 o 
  -3   3   4      207.01      208.21      8.06 o 
  -2   3   4     1398.52     1322.58     16.60 o 
  -1   3   4      445.60      425.03     16.72 o 
   0   3   4     1168.90     1150.58     12.00 o 
   1   3   4     2041.62     2064.61     53.03 o 
   2   3   4      728.01      658.45     34.24 o 
   3   3   4       45.07       48.66      4.11 o 
   4   3   4      263.46      252.67      7.87 o 
   5   3   4      401.88      386.52     12.14 o 
   6   3   4       67.66       59.93      7.84 o 
   7   3   4      239.00      230.76     19.75 o 
   8   3   4        0.91       -1.55      9.37 o 
   9   3   4       47.83       42.09     14.22 o 
  -9   4   4       10.08       23.41     12.08 o 
  -8   4   4       22.92       28.08     10.95 o 
  -7   4   4      160.44      166.62     16.75 o 
  -6   4   4       50.19       50.79      9.01 o 
  -5   4   4      367.57      387.42     27.96 o 
  -4   4   4        7.70        7.14      3.34 o 
  -3   4   4     2204.04     2106.22     21.92 o 
  -2   4   4     1568.05     1587.33     35.52 o 
  -1   4   4     1839.93     1770.21     10.87 o 
   0   4   4       19.74       16.92      2.26 o 
   1   4   4     1206.97     1251.20     41.96 o 
   2   4   4      929.26      859.00     56.11 o 
   3   4   4       58.44       52.70      4.44 o 
   4   4   4      483.32      468.72     10.57 o 
   5   4   4      120.70      114.51      6.90 o 
   6   4   4      426.31      419.02     15.93 o 
   7   4   4        8.40        2.47      8.33 o 
   8   4   4       29.85       30.88     12.35 o 
   9   4   4        5.64        3.99     11.19 o 
  -9   5   4       41.59       45.93     13.62 o 
  -8   5   4      139.82      132.98     16.21 o 
  -7   5   4       49.12       40.67     10.65 o 
  -6   5   4      798.08      749.27     30.66 o 
  -5   5   4      212.98      191.22     10.69 o 
  -4   5   4      959.58     1010.47     68.74 o 
  -3   5   4       51.90       61.98      5.78 o 
  -2   5   4      736.84      663.46     13.46 o 
  -1   5   4      141.70      139.18      7.14 o 
   0   5   4      683.35      629.92     15.90 o 
   1   5   4      207.70      211.59      7.38 o 
   2   5   4      932.52      933.06     72.01 o 
   3   5   4      279.81      255.28     16.24 o 
   4   5   4      186.55      171.82     11.65 o 
   5   5   4       89.02      104.04      7.06 o 
   6   5   4       31.01       23.80      6.63 o 
   7   5   4      115.87      111.71     16.51 o 
   8   5   4       17.80       13.03     11.13 o 
  -9   6   4       78.18       59.53     15.11 o 
  -8   6   4       25.54       33.02     12.11 o 
  -7   6   4       92.21       86.15     14.01 o 
  -6   6   4       31.37       19.52      5.96 o 
  -5   6   4       62.25       58.76      7.42 o 
  -4   6   4       54.65       62.38      5.23 o 
  -3   6   4     1140.92     1109.91     20.81 o 
  -2   6   4      255.09      219.78      9.31 o 
  -1   6   4      763.07      677.99     25.44 o 
   0   6   4      406.29      379.98     27.71 o 
   1   6   4      230.43      195.27     14.64 o 
   2   6   4      550.04      545.71     21.92 o 
   3   6   4      137.24      121.67     14.70 o 
   4   6   4      362.34      362.43     12.16 o 
   5   6   4       62.26       62.62      6.30 o 
   6   6   4      103.06      114.93     10.81 o 
   7   6   4        2.16        1.84      9.10 o 
   8   6   4       55.48       68.07     15.59 o 
  -9   7   4        3.69        3.33     10.86 o 
  -8   7   4       21.40       18.06     11.01 o 
  -7   7   4        5.53        2.77      8.69 o 
  -6   7   4      178.91      185.37     13.15 o 
  -5   7   4       86.24       88.89      9.11 o 
  -4   7   4      754.74      721.92     24.34 o 
  -3   7   4      120.24      126.04      7.39 o 
  -2   7   4      138.66      135.49      8.56 o 
  -1   7   4      256.17      245.47     19.74 o 
   0   7   4      481.92      435.12     12.43 o 
   1   7   4      183.59      163.62     15.05 o 
   2   7   4      437.88      395.78     20.50 o 
   3   7   4      231.90      227.79     17.82 o 
   4   7   4       79.22       72.68      7.84 o 
   5   7   4      424.21      428.10     12.61 o 
   6   7   4        1.60       -0.94      6.15 o 
   7   7   4       32.70       40.91      8.98 o 
   8   7   4       10.45       15.74     10.92 o 
  -8   8   4       16.47       11.36     10.03 o 
  -7   8   4      142.19      143.39     17.34 o 
  -6   8   4       51.41       54.12      8.59 o 
  -5   8   4       93.70       91.77      9.51 o 
  -4   8   4       35.94       29.16      4.81 o 
  -3   8   4      711.58      702.12     31.48 o 
  -2   8   4       55.23       64.23      5.95 o 
  -1   8   4      597.66      561.12     14.64 o 
   0   8   4      199.68      196.96      9.83 o 
   1   8   4      630.57      554.31     23.59 o 
   2   8   4      200.13      191.02     17.05 o 
   3   8   4      213.26      204.58     18.18 o 
   4   8   4      257.37      243.77     12.19 o 
   5   8   4       39.19       37.68      7.28 o 
   6   8   4      120.34      128.26      9.17 o 
   7   8   4        3.57       -1.44      7.01 o 
   8   8   4       22.17       29.12     13.54 o 
  -8   9   4       30.96       35.25     13.12 o 
  -7   9   4        4.25       13.28      7.56 o 
  -6   9   4      112.35      129.34     14.86 o 
  -5   9   4       22.72       20.56      6.62 o 
  -4   9   4      224.64      194.67     11.23 o 
  -3   9   4      115.60      129.23      8.36 o 
  -2   9   4      191.02      208.35     11.62 o 
  -1   9   4      276.99      278.32     16.54 o 
   0   9   4      634.94      591.86     15.59 o 
   1   9   4      680.13      645.34     25.97 o 
   2   9   4       20.40       14.04      9.13 o 
   3   9   4      179.55      159.54     17.73 o 
   4   9   4      161.87      146.91     10.85 o 
   5   9   4      161.78      141.92     11.44 o 
   6   9   4       19.01       19.15      5.85 o 
   7   9   4       34.64       48.44     10.26 o 
  -8  10   4       27.69       16.60     12.35 o 
  -7  10   4       44.08       42.09      9.48 o 
  -6  10   4        6.88       12.24      6.92 o 
  -5  10   4      214.02      193.07     17.02 o 
  -4  10   4       17.16       10.99      6.15 o 
  -3  10   4       65.57       54.16      6.27 o 
  -2  10   4       31.56       35.14      5.52 o 
  -1  10   4      240.09      233.45      9.84 o 
   0  10   4       69.02       60.51      6.30 o 
   1  10   4      145.21      148.15     14.03 o 
   2  10   4      140.50      148.69     21.24 o 
   3  10   4       63.07       73.17     17.34 o 
   4  10   4      136.76      153.69      9.55 o 
   5  10   4       16.31       13.64      6.79 o 
   6  10   4       50.30       48.39      9.09 o 
   7  10   4        1.51        6.38      8.23 o 
  -7  11   4        5.85        2.15      7.58 o 
  -6  11   4       25.01       23.22     10.29 o 
  -5  11   4        5.63       10.99      6.84 o 
  -4  11   4       14.89       19.67      7.02 o 
  -3  11   4        0.18       -3.87      4.33 o 
  -2  11   4      276.79      248.84     12.90 o 
  -1  11   4        0.56        8.00      4.68 o 
   0  11   4      183.37      194.48      9.68 o 
   1  11   4      191.04      194.01     17.42 o 
   2  11   4       46.37       47.83     13.57 o 
   3  11   4      103.11      118.20     11.13 o 
   4  11   4       44.03       37.81      8.08 o 
   5  11   4       46.89       52.14      9.43 o 
   6  11   4        0.30        0.66      7.12 o 
  -7  12   4       96.56       74.07     11.54 o 
  -6  12   4        5.43        1.10      7.19 o 
  -5  12   4       63.95       51.71      9.77 o 
  -4  12   4       25.38        8.00      7.20 o 
  -3  12   4       83.44       85.45      9.50 o 
  -2  12   4       40.26       38.11      6.40 o 
  -1  12   4       37.87       34.57      7.46 o 
   0  12   4      115.17      111.23     10.11 o 
   1  12   4      140.46      135.12     17.46 o 
   2  12   4      132.35      143.23     12.54 o 
   3  12   4       40.90       46.10      9.12 o 
   4  12   4        6.85        9.05      6.95 o 
   5  12   4        4.82        0.70      6.71 o 
   6  12   4       38.39       48.95     10.10 o 
  -6  13   4       11.69        2.90      8.28 o 
  -5  13   4        3.00        1.06      7.42 o 
  -4  13   4       39.00       36.26      8.43 o 
  -3  13   4        7.37        2.24      5.30 o 
  -2  13   4       62.33       56.11      8.93 o 
  -1  13   4       51.49       57.27     10.38 o 
   0  13   4       98.01      103.83     10.60 o 
   1  13   4        5.16        5.69      7.67 o 
   2  13   4       15.68       13.23      8.12 o 
   3  13   4       67.54       50.78     14.46 o 
   4  13   4        5.03        6.99      6.50 o 
   5  13   4       62.50       56.83     10.44 o 
  -5  14   4       26.45       16.19      8.88 o 
  -4  14   4       22.98       20.60      8.60 o 
  -3  14   4       57.14       31.49     16.08 o 
  -2  14   4        5.47        3.87      5.73 o 
  -1  14   4       20.13       16.57      8.56 o 
   0  14   4       40.95       48.14      9.03 o 
   1  14   4       85.77      108.67     18.27 o 
   2  14   4       47.15       39.23     16.76 o 
   3  14   4       34.86       23.09      9.38 o 
   4  14   4       25.67       30.81      9.17 o 
  -4  15   4       29.78       25.06      9.19 o 
  -3  15   4       28.88       23.05      8.63 o 
  -2  15   4       45.21       38.25     11.04 o 
  -1  15   4       12.28       10.92      6.71 o 
   0  15   4        1.96        1.10      6.25 o 
   1  15   4        3.18        1.85      8.75 o 
   2  15   4       16.77       13.32      9.35 o 
   3  15   4        8.68        6.28     12.67 o 
  -3  16   4        4.22        2.79      7.79 o 
  -2  16   4        9.47        3.88      6.61 o 
  -1  16   4        4.08        3.25      6.47 o 
   0  16   4       23.94       13.20      7.46 o 
   1  16   4       10.22       13.15      7.08 o 
   2  16   4        2.11        1.05      9.40 o 
  -6 -12   5        1.30       -7.65      8.78 o 
  -5 -12   5       71.16       79.13     15.17 o 
  -7 -11   5       69.23       84.93     16.72 o 
  -6 -11   5       17.28       15.17     11.13 o 
  -5 -11   5        0.66       -5.89      7.38 o 
  -4 -11   5       64.93       49.44     12.08 o 
  -7 -10   5       17.66        9.55     11.39 o 
  -6 -10   5        3.87        7.11      9.73 o 
  -5 -10   5       81.82       83.15     14.46 o 
  -4 -10   5       53.70       54.62     11.96 o 
  -8  -9   5       19.98       13.09     11.30 o 
  -7  -9   5       24.86       27.28     12.55 o 
  -6  -9   5      123.94      141.10     18.50 o 
  -5  -9   5       32.98       31.74     11.01 o 
  -4  -9   5      157.45      152.73     16.30 o 
  -3  -9   5       13.06        3.57      7.50 o 
   0  -9   5      191.30      238.85     18.47 o 
   1  -9   5       18.41       13.18      8.30 o 
   2  -9   5       51.14       44.33     10.47 o 
   3  -9   5      291.24      320.48     20.50 o 
   4  -9   5       20.95       24.57      9.40 o 
   6  -9   5        2.94       -2.77     10.14 o 
   7  -9   5       57.37       65.24     16.39 o 
  -8  -8   5       19.94       19.93     11.48 o 
  -7  -8   5       40.08       50.96     12.97 o 
  -6  -8   5       65.36       59.44     13.39 o 
  -5  -8   5      230.21      222.73     17.76 o 
  -4  -8   5        1.06        7.47      6.99 o 
  -3  -8   5      142.29      150.32     15.08 o 
  -2  -8   5       91.90      115.43     13.62 o 
  -1  -8   5       82.62       86.09     12.32 o 
   0  -8   5      111.28      106.08     12.94 o 
   1  -8   5      765.52      792.57     27.28 o 
   2  -8   5       82.54      106.89     13.06 o 
   3  -8   5      152.99      205.62     17.02 o 
   4  -8   5        8.18        5.07      5.53 o 
   5  -8   5        1.31        3.93      8.21 o 
   6  -8   5       69.02       80.41     15.74 o 
   7  -8   5       15.42        3.69     11.39 o 
  -9  -7   5        8.48       11.81     12.52 o 
  -8  -7   5       54.48       77.14     16.00 o 
  -7  -7   5       33.58       43.85     12.02 o 
  -6  -7   5      141.95      172.45     16.75 o 
  -5  -7   5      110.40      100.52     13.80 o 
  -4  -7   5      246.05      252.54     17.17 o 
  -3  -7   5       33.90       24.04      7.79 o 
  -2  -7   5     1215.07     1319.72    106.93 o 
  -1  -7   5       71.28       81.30     11.27 o 
   0  -7   5      139.71      151.96     14.84 o 
   1  -7   5      321.00      384.86     19.54 o 
   2  -7   5      319.41      349.25     19.10 o 
   3  -7   5      238.18      244.23     36.90 o 
   4  -7   5      179.83      190.25     15.96 o 
   5  -7   5      169.99      173.49     18.00 o 
   6  -7   5       68.23       52.00     13.65 o 
   7  -7   5       77.22       55.42     14.84 o 
  -9  -6   5       27.57       24.45     12.35 o 
  -8  -6   5       29.03       19.34     12.05 o 
  -7  -6   5       90.71       90.47     15.05 o 
  -6  -6   5      224.53      205.15     17.46 o 
  -5  -6   5      421.83      396.55     21.24 o 
  -4  -6   5       73.15       68.42     11.60 o 
  -3  -6   5      345.51      377.48     17.51 o 
  -2  -6   5      154.80      149.29      9.22 o 
  -1  -6   5     1434.00     1438.24     84.61 o 
   0  -6   5      130.98      145.77     14.13 o 
   1  -6   5      833.94      918.14     26.65 o 
   2  -6   5      256.31      291.81     17.11 o 
   3  -6   5      294.93      284.88     29.72 o 
   4  -6   5      336.61      345.02     42.21 o 
   5  -6   5      180.04      174.00     16.54 o 
   6  -6   5      131.67      149.25     17.94 o 
   7  -6   5        1.93       -0.06     10.11 o 
   8  -6   5       43.78       39.71     14.55 o 
  -9  -5   5       24.91        8.75     12.17 o 
  -8  -5   5       16.44       27.49     11.99 o 
  -7  -5   5       46.67       47.87     12.52 o 
  -6  -5   5      227.63      215.05     18.33 o 
  -5  -5   5        2.31        6.93      7.59 o 
  -4  -5   5      711.20      743.33     42.59 o 
  -3  -5   5       68.45       60.32      6.90 o 
  -2  -5   5      775.50      814.92     60.66 o 
  -1  -5   5      116.59      124.64      8.18 o 
   0  -5   5     1071.06     1126.67     28.05 o 
   1  -5   5      156.73      181.53     14.40 o 
   2  -5   5      509.96      520.03     37.75 o 
   3  -5   5      326.24      316.91     31.59 o 
   4  -5   5      156.35      168.13     19.11 o 
   5  -5   5      144.96      154.13     15.32 o 
   6  -5   5       51.48       45.19     12.23 o 
   7  -5   5       56.59       44.47     13.27 o 
   8  -5   5       14.44       14.31     12.29 o 
  -9  -4   5       48.09       64.38     15.89 o 
  -8  -4   5       20.50       27.19     11.39 o 
  -7  -4   5      172.42      165.19     17.79 o 
  -6  -4   5       55.93       56.85     11.87 o 
  -5  -4   5      812.56      818.75     28.32 o 
  -4  -4   5       24.72       26.81      7.78 o 
  -3  -4   5      701.82      731.37     23.87 o 
  -2  -4   5       55.00       71.26     12.39 o 
  -1  -4   5     1453.22     1374.85     70.28 o 
   0  -4   5      924.08     1053.61     26.09 o 
   1  -4   5      697.37      743.63     22.76 o 
   2  -4   5      286.14      286.68     26.34 o 
   3  -4   5      666.06      703.04     59.33 o 
   4  -4   5      153.88      164.77     11.83 o 
   5  -4   5      299.50      285.24     22.95 o 
   6  -4   5      245.13      233.59     18.83 o 
   7  -4   5       53.16       55.96     13.06 o 
   8  -4   5       47.93       49.35     14.70 o 
  -9  -3   5       49.16       29.78     12.88 o 
  -8  -3   5      124.01      101.15     16.15 o 
  -7  -3   5       85.16       79.37     13.65 o 
  -6  -3   5      230.26      206.66     16.33 o 
  -5  -3   5      103.49       91.97     17.36 o 
  -4  -3   5      682.71      756.39     36.01 o 
  -3  -3   5        1.35        0.42      3.59 o 
  -2  -3   5     1657.74     1640.96     89.02 o 
  -1  -3   5       45.24       52.60      5.19 o 
   0  -3   5     1324.31     1283.60     73.32 o 
   1  -3   5      330.92      324.90     40.83 o 
   2  -3   5      922.00      937.81     75.59 o 
   3  -3   5      427.29      432.04     13.28 o 
   4  -3   5      997.86     1016.63     43.31 o 
   5  -3   5      294.44      300.51     29.93 o 
   6  -3   5       21.09       18.56      9.04 o 
   7  -3   5      139.15      140.62     18.24 o 
   8  -3   5        1.67       -0.39     10.26 o 
  -9  -2   5       42.55       45.43     13.03 o 
  -8  -2   5       43.12       53.37     13.18 o 
  -7  -2   5       85.82       78.54     13.54 o 
  -6  -2   5       25.08       35.43     10.11 o 
  -5  -2   5      338.14      367.37     33.11 o 
  -4  -2   5       31.82       44.09      5.65 o 
  -3  -2   5      669.45      669.72     22.68 o 
  -2  -2   5       93.98       99.29      7.00 o 
  -1  -2   5     3070.71     3220.88     79.28 o 
   0  -2   5      615.34      624.63     30.91 o 
   1  -2   5     2160.07     2084.42    150.95 o 
   2  -2   5      216.90      206.11      9.66 o 
   3  -2   5       21.39       19.88      4.97 o 
   4  -2   5     1185.26     1168.58     82.34 o 
   5  -2   5      178.43      179.17     12.08 o 
   6  -2   5      226.17      207.94     18.27 o 
   7  -2   5       45.43       33.41     11.63 o 
   8  -2   5       36.77       36.47     13.03 o 
  -9  -1   5       57.08       57.36     14.79 o 
  -8  -1   5      108.57      111.50     15.95 o 
  -7  -1   5      185.00      193.96     17.73 o 
  -6  -1   5      582.25      584.12     24.51 o 
  -5  -1   5        5.00        9.51      4.44 o 
  -4  -1   5      508.40      521.27     35.13 o 
  -3  -1   5      415.76      427.80     21.24 o 
  -2  -1   5     1221.22     1278.38     31.46 o 
  -1  -1   5      175.24      199.00      7.67 o 
   0  -1   5      417.61      408.60     16.16 o 
   1  -1   5      801.65      772.47     36.49 o 
   2  -1   5     1055.48     1033.70     71.17 o 
   3  -1   5     1247.71     1263.39     59.60 o 
   4  -1   5      204.81      208.25     10.89 o 
   5  -1   5       73.81       90.51      8.56 o 
   6  -1   5       78.38       83.80     13.62 o 
   7  -1   5       79.51       80.95     14.40 o 
   8  -1   5       17.95       17.08     10.71 o 
  -9   0   5       34.86       38.64     13.57 o 
  -8   0   5        5.65       11.36      9.91 o 
  -7   0   5      397.06      362.01     21.45 o 
  -6   0   5       54.37       66.40     11.75 o 
  -5   0   5      246.85      260.92     10.35 o 
  -4   0   5       16.67       13.93      4.74 o 
  -3   0   5      812.70      815.31     20.47 o 
  -2   0   5       26.67       30.68      4.22 o 
  -1   0   5     1660.92     1634.25     18.10 o 
   0   0   5       63.34       77.68      3.94 o 
   1   0   5     2418.60     2358.12    100.36 o 
   2   0   5      445.41      445.09     12.17 o 
   3   0   5      530.23      519.12     14.08 o 
   4   0   5       32.93       30.52      5.66 o 
   5   0   5        6.17       12.54      5.40 o 
   6   0   5      385.26      362.91     22.46 o 
   7   0   5       25.37       22.25     10.80 o 
   8   0   5       36.54       31.62     13.03 o 
  -9   1   5       56.57       55.36     14.34 o 
  -8   1   5       86.66       83.50     14.52 o 
  -7   1   5      196.76      168.85     16.27 o 
  -6   1   5      525.38      502.16     22.91 o 
  -5   1   5        5.06        3.77      3.70 o 
  -4   1   5      457.29      462.00     23.99 o 
  -3   1   5      422.82      427.70     11.32 o 
  -2   1   5     1064.67     1083.19     16.02 o 
  -1   1   5      215.87      243.70      7.98 o 
   0   1   5      688.81      697.19     15.16 o 
   1   1   5      734.06      721.00     13.58 o 
   2   1   5      978.98      958.87     14.27 o 
   3   1   5     1324.40     1363.71     10.84 o 
   4   1   5      111.18      111.52      9.38 o 
   5   1   5       38.06       44.26      6.93 o 
   6   1   5       97.01       92.53     12.51 o 
   7   1   5       65.53       67.50     13.92 o 
   8   1   5       13.64       13.27     11.27 o 
  -9   2   5       39.45       46.59     14.19 o 
  -8   2   5       53.91       69.91     14.10 o 
  -7   2   5      119.52      106.38     14.99 o 
  -6   2   5       11.94       16.09      8.54 o 
  -5   2   5      335.02      352.44     19.65 o 
  -4   2   5       33.48       43.62      5.74 o 
  -3   2   5      566.15      510.32     12.14 o 
  -2   2   5       82.95       82.08      6.28 o 
  -1   2   5     3056.44     3112.32     29.91 o 
   0   2   5      505.27      500.27     24.07 o 
   1   2   5     1989.04     1891.35     48.31 o 
   2   2   5      268.73      244.47      9.73 o 
   3   2   5       27.65       19.41      2.94 o 
   4   2   5     1308.88     1282.84     30.08 o 
   5   2   5      137.00      133.47     10.47 o 
   6   2   5      214.44      203.41     12.20 o 
   7   2   5       43.10       32.72     11.99 o 
   8   2   5       46.29       47.33     13.98 o 
  -9   3   5       53.59       61.31     14.79 o 
  -8   3   5      137.59      134.52     16.27 o 
  -7   3   5       71.84       54.17     12.20 o 
  -6   3   5      229.07      222.46     11.50 o 
  -5   3   5      112.45       93.97      8.61 o 
  -4   3   5      674.78      693.88     18.52 o 
  -3   3   5        2.08        1.33      3.34 o 
  -2   3   5     1584.67     1484.24     19.09 o 
  -1   3   5       59.46       60.87      3.44 o 
   0   3   5     1246.81     1152.55     13.06 o 
   1   3   5      410.33      429.05      6.43 o 
   2   3   5      987.41      970.74     24.80 o 
   3   3   5      344.30      340.24      8.19 o 
   4   3   5      997.94      988.75     20.81 o 
   5   3   5      188.60      178.29     11.60 o 
   6   3   5       15.12       19.13      6.55 o 
   7   3   5      145.34      151.54     18.21 o 
   8   3   5        3.22        8.48     11.04 o 
  -9   4   5       49.06       49.92     14.31 o 
  -8   4   5       36.36       35.97     11.72 o 
  -7   4   5      168.10      181.41     17.76 o 
  -6   4   5       38.93       39.86      6.66 o 
  -5   4   5      789.80      723.82     25.79 o 
  -4   4   5       16.24       16.03      4.45 o 
  -3   4   5      623.58      595.51     13.67 o 
  -2   4   5       46.61       54.54      5.55 o 
  -1   4   5     1416.76     1211.45     31.80 o 
   0   4   5      892.24      900.55     10.44 o 
   1   4   5      792.66      755.44     20.10 o 
   2   4   5      297.43      287.61     12.24 o 
   3   4   5      535.66      509.99     10.37 o 
   4   4   5      214.76      206.86      7.83 o 
   5   4   5      239.54      233.44     12.78 o 
   6   4   5      224.00      212.45     13.05 o 
   7   4   5       61.91       69.79     14.46 o 
   8   4   5       45.27       42.75     13.18 o 
  -9   5   5       21.53       23.06     12.41 o 
  -8   5   5       26.21       22.28     10.56 o 
  -7   5   5       34.86       30.94     11.13 o 
  -6   5   5      247.09      243.66     12.46 o 
  -5   5   5        3.62        9.89      5.45 o 
  -4   5   5      675.38      653.21     14.83 o 
  -3   5   5       75.66       61.59      6.31 o 
  -2   5   5      892.29      881.16     16.22 o 
  -1   5   5      128.27      123.15      7.28 o 
   0   5   5     1061.11     1031.55     23.83 o 
   1   5   5      174.28      159.03      6.24 o 
   2   5   5      510.27      506.55     13.69 o 
   3   5   5      369.80      355.81     12.13 o 
   4   5   5      215.26      215.39      8.42 o 
   5   5   5      181.54      193.51     12.38 o 
   6   5   5       51.08       56.07     11.60 o 
   7   5   5       42.81       43.52     13.00 o 
   8   5   5       10.84       14.73     12.05 o 
  -9   6   5       36.77       30.02     13.39 o 
  -8   6   5       25.78       29.54     11.93 o 
  -7   6   5       82.72       91.60     15.38 o 
  -6   6   5      244.39      219.32     19.38 o 
  -5   6   5      340.37      359.08     20.39 o 
  -4   6   5       60.05       64.35      7.24 o 
  -3   6   5      406.59      387.40     12.44 o 
  -2   6   5      140.35      130.09      8.41 o 
  -1   6   5     1590.86     1486.26     20.86 o 
   0   6   5       91.99       95.31      4.93 o 
   1   6   5      922.07      923.78     35.90 o 
   2   6   5      247.10      246.41     12.46 o 
   3   6   5      297.52      282.41     22.27 o 
   4   6   5      258.02      250.01      9.39 o 
   5   6   5      207.34      208.53     13.01 o 
   6   6   5      151.87      172.87     13.14 o 
   7   6   5        5.16        5.74     10.08 o 
   8   6   5       42.76       45.81     14.84 o 
  -9   7   5        3.95        3.18     11.01 o 
  -8   7   5       49.52       48.13     13.06 o 
  -7   7   5       26.79       26.74     11.30 o 
  -6   7   5      196.62      195.08     12.73 o 
  -5   7   5       86.73       69.80      8.39 o 
  -4   7   5      250.69      247.10     10.17 o 
  -3   7   5       39.38       29.81      5.82 o 
  -2   7   5     1102.36     1087.54     19.61 o 
  -1   7   5       90.26       93.70      7.51 o 
   0   7   5      110.70      108.49      7.62 o 
   1   7   5      376.68      368.49     13.98 o 
   2   7   5      398.92      373.28     33.18 o 
   3   7   5      264.17      272.75     12.65 o 
   4   7   5      142.75      137.68      8.07 o 
   5   7   5      174.28      181.75     12.87 o 
   6   7   5       71.28       66.03      9.82 o 
   7   7   5       70.01       75.59     15.62 o 
  -8   8   5       25.32       18.47     12.05 o 
  -7   8   5       36.84       35.88     12.43 o 
  -6   8   5       69.54       55.46      8.69 o 
  -5   8   5      245.44      239.21     17.73 o 
  -4   8   5        2.55        2.18      4.07 o 
  -3   8   5      146.70      143.22      8.45 o 
  -2   8   5       92.80      117.47      9.18 o 
  -1   8   5      161.43      169.70     12.67 o 
   0   8   5      113.80      101.83      8.69 o 
   1   8   5      726.21      655.15     23.61 o 
   2   8   5       67.06       59.62     11.81 o 
   3   8   5      135.07      125.54     15.65 o 
   4   8   5        3.38        4.91      4.33 o 
   5   8   5        0.39        2.48      6.28 o 
   6   8   5       53.88       64.92     10.14 o 
   7   8   5       14.13       16.02      8.30 o 
  -8   9   5       22.98       24.39     11.75 o 
  -7   9   5       19.43       17.03      8.15 o 
  -6   9   5      124.65      124.14     17.11 o 
  -5   9   5       28.50       33.60      7.64 o 
  -4   9   5      153.89      149.04     11.23 o 
  -3   9   5       14.62        9.39      4.63 o 
  -2   9   5      573.64      522.52     36.60 o 
  -1   9   5      205.29      210.07     11.17 o 
   0   9   5      303.40      299.70     12.94 o 
   1   9   5       23.83       22.92      5.52 o 
   2   9   5       45.03       42.99     11.39 o 
   3   9   5      325.23      322.86     22.34 o 
   4   9   5       25.17       21.39      5.43 o 
   5   9   5       56.20       58.28      9.55 o 
   6   9   5        6.38        3.14      7.43 o 
   7   9   5       54.35       52.63     10.85 o 
  -7  10   5       13.85       11.45      8.22 o 
  -6  10   5        5.84        0.92      7.06 o 
  -5  10   5       65.22       54.46      8.94 o 
  -4  10   5       54.77       44.71      9.61 o 
  -3  10   5      197.09      211.89     10.10 o 
  -2  10   5        5.73        7.47      4.67 o 
  -1  10   5      218.57      202.59     15.07 o 
   0  10   5        8.60        9.37      4.56 o 
   1  10   5      128.43      131.40      9.73 o 
   2  10   5       16.99       25.82     10.47 o 
   3  10   5       86.70       90.44     15.32 o 
   4  10   5       69.01       69.70     15.26 o 
   5  10   5      106.92      104.73      9.06 o 
   6  10   5       18.07       20.70      8.65 o 
  -7  11   5       62.83       65.84     14.00 o 
  -6  11   5       27.64       30.54      8.78 o 
  -5  11   5        0.22        1.73      6.83 o 
  -4  11   5       67.18       68.45     13.06 o 
  -3  11   5       20.18       19.54      5.59 o 
  -2  11   5       90.25       96.07      8.06 o 
  -1  11   5       54.76       51.78      6.63 o 
   0  11   5      109.15      104.09      8.25 o 
   1  11   5       12.91        9.49      5.07 o 
   2  11   5      119.57      138.62     30.36 o 
   3  11   5       38.65       52.10     12.29 o 
   4  11   5       16.79       20.41      8.52 o 
   5  11   5       39.36       37.69      7.31 o 
   6  11   5       20.33       16.92      8.96 o 
  -6  12   5        3.35       -0.70      7.57 o 
  -5  12   5       59.23       65.09     14.22 o 
  -4  12   5       79.20       51.08     12.58 o 
  -3  12   5       87.14       94.14     10.37 o 
  -2  12   5        7.83        6.81      5.14 o 
  -1  12   5       86.26       79.08      9.46 o 
   0  12   5       63.27       72.05      7.66 o 
   1  12   5        3.68        4.65      5.21 o 
   2  12   5       43.40       44.56      9.15 o 
   3  12   5       71.84       72.18     10.48 o 
   4  12   5       21.71       20.57     10.81 o 
   5  12   5       22.04       24.98     10.72 o 
  -6  13   5       20.07       14.28      9.18 o 
  -5  13   5        8.76       11.66      8.34 o 
  -4  13   5      101.72       76.75     14.76 o 
  -3  13   5       18.54       15.47      6.21 o 
  -2  13   5       74.56       82.52     10.18 o 
  -1  13   5       13.48        5.54      5.64 o 
   0  13   5      158.62      147.29     11.91 o 
   1  13   5       18.30       18.76      8.47 o 
   2  13   5       51.14       56.89     10.39 o 
   3  13   5        3.28        0.04      7.83 o 
   4  13   5       17.69       12.74      8.23 o 
   5  13   5       13.72       21.36      8.88 o 
  -5  14   5       30.63       22.12     11.02 o 
  -4  14   5       10.67        5.39      8.08 o 
  -3  14   5       17.51       14.02      7.83 o 
  -2  14   5        3.88       -0.82      5.81 o 
  -1  14   5        2.66        3.51      5.72 o 
   0  14   5        3.35        3.76      5.83 o 
   1  14   5       13.02        9.03      8.66 o 
   2  14   5       13.13       14.91      8.98 o 
   3  14   5        5.14       -0.09      8.51 o 
   4  14   5       13.21       10.74      8.26 o 
  -4  15   5        3.04        8.17      8.26 o 
  -3  15   5        0.13        0.64      6.92 o 
  -2  15   5       50.89       43.27     11.42 o 
  -1  15   5       19.82       23.20      7.31 o 
   0  15   5       26.31       19.21      6.90 o 
   1  15   5        6.90        0.10      8.98 o 
   2  15   5       21.36        8.65      9.39 o 
   3  15   5        5.04        3.18     12.17 o 
  -2  16   5        3.68       -0.52      6.62 o 
  -1  16   5        8.58        0.54      6.51 o 
   0  16   5        0.45       -0.18      9.59 o 
   1  16   5       11.50        1.51      9.60 o 
  -6 -12   6        5.76        7.50     11.33 o 
  -5 -12   6       62.16       65.92     15.32 o 
  -7 -11   6       22.44        6.22     11.96 o 
  -6 -11   6       31.87       27.37     12.88 o 
  -5 -11   6       31.78       21.63     11.39 o 
  -4 -11   6       53.96       58.75     13.71 o 
  -7 -10   6       24.86       36.38     13.74 o 
  -6 -10   6       48.79       49.77     13.92 o 
  -5 -10   6       73.53       72.88     13.86 o 
  -4 -10   6       37.10       26.09     10.29 o 
   1 -10   6      161.75      202.05     19.25 o 
   2 -10   6       55.92       73.24     13.62 o 
   3 -10   6       26.34       30.58     10.83 o 
  -8  -9   6       26.41       23.74     12.61 o 
  -7  -9   6        8.28       18.98     11.72 o 
  -6  -9   6       38.32       45.07     12.76 o 
  -5  -9   6       48.22       43.94     12.17 o 
  -4  -9   6      214.90      230.31     18.44 o 
  -3  -9   6       10.89       10.23      8.45 o 
  -1  -9   6       76.91       72.65     12.58 o 
   0  -9   6      616.77      683.51     28.20 o 
   1  -9   6       25.64       28.86     10.08 o 
   2  -9   6      194.55      195.66     18.44 o 
   3  -9   6        4.77        6.04      8.66 o 
   4  -9   6      111.87      122.27     15.20 o 
   6  -9   6        9.13        9.25     11.66 o 
  -8  -8   6       15.53       16.48     12.55 o 
  -7  -8   6       57.52       52.66     14.04 o 
  -6  -8   6       15.10       13.83     10.17 o 
  -5  -8   6       65.93       70.36     13.27 o 
  -4  -8   6        5.28       11.30      7.88 o 
  -3  -8   6      393.74      321.49     19.34 o 
  -2  -8   6      367.82      331.61     19.77 o 
  -1  -8   6      682.11      774.30     28.92 o 
   0  -8   6       20.51       33.20      9.97 o 
   1  -8   6        4.31       15.23      8.48 o 
   2  -8   6      130.30      152.67     16.99 o 
   3  -8   6      428.00      472.80     23.71 o 
   4  -8   6       39.53       45.19     11.16 o 
   5  -8   6       40.94       28.20     12.17 o 
   6  -8   6        8.86       18.21     12.11 o 
   7  -8   6       38.70       41.20     13.92 o 
  -8  -7   6       19.23       20.41     11.48 o 
  -7  -7   6       63.09       47.69     13.68 o 
  -6  -7   6       99.34       94.93     15.44 o 
  -5  -7   6      258.87      302.13     21.03 o 
  -4  -7   6      244.58      262.83     19.16 o 
  -3  -7   6       37.87       37.98      7.35 o 
  -2  -7   6      434.08      437.36     15.19 o 
  -1  -7   6       61.00       60.57     11.07 o 
   0  -7   6      730.17      788.61     27.79 o 
   1  -7   6      283.26      272.83     18.77 o 
   2  -7   6      193.29      203.09     17.40 o 
   3  -7   6       62.75       69.20     11.84 o 
   4  -7   6       46.01       42.76      7.77 o 
   5  -7   6       49.45       30.08     11.60 o 
   6  -7   6       16.77       18.30     11.66 o 
   7  -7   6       56.30       58.87     15.59 o 
  -8  -6   6       29.53       34.33     12.76 o 
  -7  -6   6       53.39       47.27     12.29 o 
  -6  -6   6       10.42       11.69      8.72 o 
  -5  -6   6      212.75      199.82     17.76 o 
  -4  -6   6      265.43      251.89     20.05 o 
  -3  -6   6      363.60      380.18     16.29 o 
  -2  -6   6      629.83      617.94     38.23 o 
  -1  -6   6      681.30      687.31     44.74 o 
   0  -6   6       25.72       34.66      9.10 o 
   1  -6   6      533.56      556.78     23.50 o 
   2  -6   6       53.05       71.31     11.22 o 
   3  -6   6      192.33      207.75     12.25 o 
   4  -6   6      310.89      340.64     42.57 o 
   5  -6   6      197.88      177.72     18.35 o 
   6  -6   6       68.25       67.17     14.64 o 
   7  -6   6       12.05        3.09     10.89 o 
  -9  -5   6       33.32       36.44     13.57 o 
  -8  -5   6       26.28       30.91     12.14 o 
  -7  -5   6      103.76      112.57     16.18 o 
  -6  -5   6       21.15       23.47     10.68 o 
  -5  -5   6       53.67       49.41     10.80 o 
  -4  -5   6      210.96      234.18     22.21 o 
  -3  -5   6       21.59       21.26      5.71 o 
  -2  -5   6      743.99      774.31     31.91 o 
  -1  -5   6       34.79       31.32      5.35 o 
   0  -5   6      515.01      579.21     22.85 o 
   1  -5   6       39.78       42.18      9.31 o 
   2  -5   6      442.56      470.84     42.72 o 
   3  -5   6      284.50      308.58     26.21 o 
   4  -5   6      171.34      180.61     11.58 o 
   5  -5   6      108.21       90.91     14.37 o 
   6  -5   6       60.65       55.27     13.42 o 
   7  -5   6       68.47       65.66     15.29 o 
  -9  -4   6       18.83       10.98     12.23 o 
  -8  -4   6       66.88       64.17     14.22 o 
  -7  -4   6      153.00      148.51     16.51 o 
  -6  -4   6      110.41      115.99     15.83 o 
  -5  -4   6      510.42      492.95     22.68 o 
  -4  -4   6       61.16       56.53      7.07 o 
  -3  -4   6      913.88      960.68     29.76 o 
  -2  -4   6        4.32        5.31      4.17 o 
  -1  -4   6      348.25      336.95     22.50 o 
   0  -4   6       36.22       36.20      8.45 o 
   1  -4   6      703.31      732.71     24.54 o 
   2  -4   6      161.67      160.03     15.20 o 
   3  -4   6      928.21      896.54     71.83 o 
   4  -4   6      145.79      152.70     11.08 o 
   5  -4   6       83.07       93.43     17.31 o 
   6  -4   6       86.21       77.50     13.89 o 
   7  -4   6       11.28        2.02     10.23 o 
   8  -4   6       71.41       66.55     16.42 o 
  -9  -3   6       50.40       62.44     16.03 o 
  -8  -3   6       11.76       17.17     10.74 o 
  -7  -3   6       25.65       22.40     10.38 o 
  -6  -3   6       50.04       40.93     10.47 o 
  -5  -3   6      200.90      215.86     14.38 o 
  -4  -3   6      675.07      693.72     17.22 o 
  -3  -3   6       71.09       67.48      6.98 o 
  -2  -3   6      550.38      602.21     39.63 o 
  -1  -3   6      236.02      236.69     13.40 o 
   0  -3   6     1104.89     1104.03     78.15 o 
   1  -3   6       23.26       21.88      5.09 o 
   2  -3   6      321.88      316.62     27.15 o 
   3  -3   6      332.73      335.39     15.51 o 
   4  -3   6      109.14      116.44      9.98 o 
   5  -3   6      315.19      328.12     28.25 o 
   6  -3   6      111.58       97.07     15.08 o 
   7  -3   6       17.60       17.88     11.51 o 
   8  -3   6       12.96       11.25     10.83 o 
  -9  -2   6       32.27       36.29     13.71 o 
  -8  -2   6      117.33      141.49     18.50 o 
  -7  -2   6       83.05       55.36     12.76 o 
  -6  -2   6      363.98      389.53     52.70 o 
  -5  -2   6      385.66      386.27     13.72 o 
  -4  -2   6      105.58      100.01      8.78 o 
  -3  -2   6      725.19      742.90     17.08 o 
  -2  -2   6       57.52       60.34      6.14 o 
  -1  -2   6     2004.36     1989.40     51.48 o 
   0  -2   6      148.57      148.74      7.45 o 
   1  -2   6     1577.45     1532.34     99.85 o 
   2  -2   6       41.68       41.84      6.08 o 
   3  -2   6     1302.30     1266.61     65.82 o 
   4  -2   6      284.03      276.32     19.22 o 
   5  -2   6       65.18       62.91      8.16 o 
   6  -2   6      137.90      140.95     16.00 o 
   7  -2   6       46.85       54.41     13.89 o 
   8  -2   6       80.67       82.70     17.02 o 
  -9  -1   6       39.39       41.92     13.98 o 
  -8  -1   6       78.77       76.34     15.02 o 
  -7  -1   6       93.96       88.44     14.61 o 
  -6  -1   6      330.22      356.51     21.09 o 
  -5  -1   6      326.02      355.50     25.00 o 
  -4  -1   6     1041.51     1141.12     75.23 o 
  -3  -1   6       23.06       28.10      4.94 o 
  -2  -1   6      738.94      759.10     35.40 o 
  -1  -1   6      342.86      365.86     10.56 o 
   0  -1   6      771.85      758.17     22.96 o 
   1  -1   6      196.29      176.99      9.18 o 
   2  -1   6      385.27      387.03     28.48 o 
   3  -1   6       59.37       58.55      7.11 o 
   4  -1   6     1000.82     1000.33     40.90 o 
   5  -1   6      221.68      214.71     15.86 o 
   6  -1   6      114.82      108.82     15.74 o 
   7  -1   6       87.38       87.67     15.86 o 
   8  -1   6        4.42       -0.92     10.65 o 
  -9   0   6       18.00       18.09     11.07 o 
  -8   0   6       79.17       74.73     14.37 o 
  -7   0   6        2.58        7.08      9.07 o 
  -6   0   6       89.35       99.90     14.28 o 
  -5   0   6      292.95      279.07     19.95 o 
  -4   0   6      108.59      127.31      8.93 o 
  -3   0   6      818.65      760.07     33.02 o 
  -2   0   6        4.15        4.79      3.62 o 
  -1   0   6     1085.13     1072.99     17.45 o 
   0   0   6       15.27       17.37      2.82 o 
   1   0   6      488.77      417.19     16.29 o 
   2   0   6       20.98       11.89      4.51 o 
   3   0   6      363.89      358.69     29.41 o 
   4   0   6        2.85       -0.26      5.04 o 
   5   0   6       44.70       52.17      7.58 o 
   6   0   6       39.85       43.97     12.17 o 
   7   0   6       29.01       30.19     11.75 o 
   8   0   6       59.56       43.25     13.98 o 
  -9   1   6       34.76       28.05     12.52 o 
  -8   1   6       82.52       67.44     13.86 o 
  -7   1   6      133.39      126.02     15.08 o 
  -5   1   6      313.82      339.60     22.95 o 
  -4   1   6     1029.72     1102.64     40.61 o 
  -3   1   6       33.77       42.68      5.42 o 
  -2   1   6      778.98      791.42     17.54 o 
  -1   1   6      351.26      369.94     18.91 o 
   0   1   6      853.40      839.41     26.21 o 
   1   1   6      176.93      162.61      8.55 o 
   2   1   6      407.62      402.52     14.84 o 
   3   1   6       41.51       38.30      6.25 o 
   4   1   6     1061.71     1065.67     30.52 o 
   5   1   6      259.04      253.92     13.28 o 
   6   1   6      116.71      127.16     11.69 o 
   7   1   6       93.26      103.08     16.84 o 
   8   1   6        2.25       10.20     11.78 o 
  -9   2   6       40.97       31.56     12.38 o 
  -8   2   6      106.28      111.35     16.60 o 
  -7   2   6       69.53       53.43     11.99 o 
  -6   2   6      375.02      364.54     20.79 o 
  -5   2   6      391.29      377.98     32.20 o 
  -4   2   6      150.61      135.39      8.74 o 
  -3   2   6      767.15      785.70     16.09 o 
  -2   2   6       45.86       44.52      5.37 o 
  -1   2   6     2117.27     2090.80     22.20 o 
   0   2   6      158.49      160.28      5.61 o 
   1   2   6     1705.45     1650.77     27.58 o 
   2   2   6       22.58       22.69      5.09 o 
   3   2   6     1129.96     1078.96     20.88 o 
   4   2   6      225.12      214.46     12.01 o 
   5   2   6       96.27      105.51     12.64 o 
   6   2   6      137.70      152.71     12.05 o 
   7   2   6       34.56       33.65     11.63 o 
   8   2   6       76.55       68.81     16.12 o 
  -9   3   6       53.68       49.74     14.87 o 
  -8   3   6        3.64       -0.21      8.54 o 
  -7   3   6       28.09       32.04     10.35 o 
  -6   3   6       74.49       77.08     13.09 o 
  -5   3   6      173.77      168.73     12.29 o 
  -4   3   6      761.10      729.47     20.32 o 
  -3   3   6       63.54       63.21      6.48 o 
  -2   3   6      440.63      451.26     12.28 o 
  -1   3   6      232.07      222.32      8.72 o 
   0   3   6      808.10      786.21     10.21 o 
   1   3   6       16.20       19.63      4.47 o 
   2   3   6      323.65      327.04     12.05 o 
   3   3   6      319.85      312.58     12.82 o 
   4   3   6      170.25      174.03     11.46 o 
   5   3   6      302.09      307.89     16.51 o 
   6   3   6      118.19      112.71     11.01 o 
   7   3   6        5.80        4.88     10.08 o 
   8   3   6        8.03       15.77     12.26 o 
  -9   4   6       20.32       13.03     10.95 o 
  -8   4   6       66.56       64.23     14.70 o 
  -6   4   6      140.27      155.57     16.82 o 
  -5   4   6      474.92      427.76     21.60 o 
  -4   4   6       33.90       31.41      5.56 o 
  -3   4   6      926.97      912.67     17.61 o 
  -2   4   6        1.19        3.89      3.75 o 
  -1   4   6      546.43      503.89     12.34 o 
   0   4   6       34.72       38.33      3.99 o 
   1   4   6      674.90      645.62     14.40 o 
   2   4   6      127.21      121.45      8.80 o 
   3   4   6      994.05      942.65     31.27 o 
   4   4   6      110.86      109.95      9.86 o 
   5   4   6       74.82       75.94      9.20 o 
   6   4   6      108.38      112.10     11.22 o 
   7   4   6       10.99       -3.00      9.91 o 
   8   4   6       82.57       73.51     16.81 o 
  -9   5   6       27.02       28.20     12.52 o 
  -8   5   6       20.62       20.32     11.57 o 
  -7   5   6       89.06       99.00     15.80 o 
  -6   5   6       43.69       48.01      7.74 o 
  -5   5   6       81.81       64.61     11.87 o 
  -4   5   6      297.26      306.19     18.43 o 
  -3   5   6       25.72       19.83      5.16 o 
  -2   5   6      678.07      657.34     15.22 o 
  -1   5   6       36.40       33.71      5.20 o 
   0   5   6      527.76      514.57      9.12 o 
   1   5   6       36.68       32.54      5.14 o 
   2   5   6      463.06      467.77     24.48 o 
   3   5   6      317.70      308.73      9.34 o 
   4   5   6      199.70      199.42     12.08 o 
   5   5   6      125.47      118.75     10.97 o 
   6   5   6       65.44       67.77      9.90 o 
   7   5   6       52.83       53.28     14.64 o 
  -8   6   6       38.33       37.42     13.54 o 
  -7   6   6       45.87       29.15     10.98 o 
  -6   6   6       25.58       27.01      7.22 o 
  -5   6   6      191.32      178.42     11.79 o 
  -4   6   6      266.90      249.69     16.29 o 
  -3   6   6      300.06      280.54     11.56 o 
  -2   6   6      590.11      562.38     14.84 o 
  -1   6   6      621.05      598.87     14.56 o 
   0   6   6       20.37       19.30      3.31 o 
   1   6   6      500.81      478.56     13.15 o 
   2   6   6       30.91       29.17      5.82 o 
   3   6   6      194.22      206.92     11.94 o 
   4   6   6      334.61      329.15     14.87 o 
   5   6   6      156.24      138.59     14.03 o 
   6   6   6       85.63       93.06     10.99 o 
   7   6   6        9.76        5.98     10.00 o 
  -8   7   6       25.50       15.83     12.14 o 
  -7   7   6       58.80       39.74     12.05 o 
  -6   7   6      106.90      101.60     10.43 o 
  -5   7   6      251.63      261.21     19.59 o 
  -4   7   6      311.40      318.75     12.81 o 
  -3   7   6       27.50       30.42      6.18 o 
  -2   7   6      553.92      524.80     15.02 o 
  -1   7   6       64.11       58.75      6.77 o 
   0   7   6      642.53      610.13     14.73 o 
   1   7   6      304.77      273.56     18.85 o 
   2   7   6      204.89      193.17     10.65 o 
   3   7   6       64.33       73.82      8.59 o 
   4   7   6       87.84       82.51      9.56 o 
   5   7   6       31.88       23.39      7.68 o 
   6   7   6       14.30       15.87      7.85 o 
   7   7   6       65.16       50.57     14.64 o 
  -8   8   6       16.38        9.07     10.59 o 
  -7   8   6       52.56       37.33     11.84 o 
  -6   8   6       11.98        3.87      6.73 o 
  -5   8   6       49.82       56.02      8.74 o 
  -4   8   6        4.11        3.89      4.49 o 
  -3   8   6      310.33      295.10     12.81 o 
  -2   8   6      379.97      316.44     15.80 o 
  -1   8   6      595.15      573.52     15.95 o 
   0   8   6       19.31       23.62      5.52 o 
   1   8   6       19.96       31.27      5.76 o 
   2   8   6      109.57      107.02      9.16 o 
   3   8   6      441.26      439.69     29.76 o 
   4   8   6       64.96       61.82      8.98 o 
   5   8   6       47.97       60.51      9.66 o 
   6   8   6        9.95       14.80      8.29 o 
   7   8   6       39.04       36.30      9.98 o 
  -8   9   6       20.58       22.31     13.24 o 
  -7   9   6        5.65        4.34     10.50 o 
  -6   9   6       24.45       25.14      7.86 o 
  -5   9   6       43.42       25.49      7.58 o 
  -4   9   6      239.59      241.96     28.63 o 
  -3   9   6       19.10       13.30      5.04 o 
  -2   9   6      115.75      139.75     10.77 o 
  -1   9   6       77.29       63.01      7.73 o 
   0   9   6      627.91      573.65     16.09 o 
   1   9   6       21.69       23.65     10.29 o 
   2   9   6      168.16      164.21     18.27 o 
   3   9   6        0.43       -0.16      5.42 o 
   4   9   6       99.91       93.32     10.72 o 
   5   9   6       76.32       73.63     10.78 o 
   6   9   6       12.38        9.41      8.15 o 
  -7  10   6       37.89       42.23      9.97 o 
  -6  10   6       65.59       64.82     10.54 o 
  -5  10   6       77.30       69.67     13.48 o 
  -4  10   6       39.13       35.53      7.90 o 
  -3  10   6       35.37       46.17      6.82 o 
  -2  10   6       10.86       14.51      5.23 o 
  -1  10   6       58.69       66.59      8.27 o 
   0  10   6       36.14       34.53      6.93 o 
   1  10   6      175.51      166.36     18.68 o 
   2  10   6       64.12       64.32     14.10 o 
   3  10   6       12.10       14.09      6.85 o 
   4  10   6       52.11       64.86      9.89 o 
   5  10   6       26.64       42.81      9.54 o 
   6  10   6        8.31        6.74      8.54 o 
  -7  11   6       23.47       24.18      9.34 o 
  -6  11   6       24.67       23.93      9.31 o 
  -5  11   6       25.66       18.77      8.32 o 
  -4  11   6       62.71       59.26      9.37 o 
  -3  11   6        2.84       -0.14      4.99 o 
  -2  11   6      263.35      263.45     16.41 o 
  -1  11   6       10.08       12.35      5.27 o 
   0  11   6      299.20      268.39     21.75 o 
   1  11   6       30.79       36.77     12.76 o 
   2  11   6      109.71      100.82     16.96 o 
   3  11   6        0.35       -1.73     10.20 o 
   4  11   6       37.58       32.28      8.88 o 
   5  11   6       21.78       33.52      9.67 o 
  -6  12   6        4.51       -0.73      8.30 o 
  -5  12   6       68.73       58.99     13.36 o 
  -4  12   6        2.48        3.62      7.03 o 
  -3  12   6       83.82       87.48      8.62 o 
  -2  12   6       27.44       25.89      6.35 o 
  -1  12   6       25.75       26.22      6.29 o 
   0  12   6        3.86       -0.20      7.59 o 
   1  12   6       49.50       58.44     10.52 o 
   2  12   6       20.49       20.24      8.85 o 
   3  12   6       61.09       62.60     10.90 o 
   4  12   6       34.29       25.17     14.28 o 
   5  12   6        7.32        2.90      8.39 o 
  -5  13   6        3.12        0.45      7.80 o 
  -4  13   6        1.30       -6.15      6.15 o 
  -3  13   6       29.48       19.07      6.66 o 
  -2  13   6        3.73        2.92      5.62 o 
  -1  13   6        5.69        4.68      5.73 o 
   0  13   6       37.40       36.24      9.97 o 
   1  13   6       10.73       -4.10      7.94 o 
   2  13   6       32.58       27.71      9.43 o 
   3  13   6        9.31       15.69      8.98 o 
   4  13   6       17.72       25.52     14.55 o 
  -4  14   6        0.82       -3.40      7.53 o 
  -3  14   6       34.62       22.36      8.43 o 
  -2  14   6        3.28       -2.27      6.04 o 
  -1  14   6      134.25      123.63     12.11 o 
   0  14   6       12.77       16.23      9.18 o 
   1  14   6       10.35       12.55      9.36 o 
   2  14   6        3.53       -1.18      8.71 o 
   3  14   6        7.45        1.66      8.95 o 
  -3  15   6        0.78        5.95      7.71 o 
  -2  15   6       15.49        9.51      6.88 o 
  -1  15   6        2.33        0.53      9.09 o 
   0  15   6       12.12        8.37      9.72 o 
   1  15   6        9.27       13.85      9.78 o 
  -5 -12   7        4.13        3.84     10.00 o 
  -6 -11   7       26.33       22.61     12.11 o 
  -5 -11   7       57.46       57.50     14.87 o 
  -4 -11   7       39.54       32.96     12.58 o 
   2 -11   7       89.14       95.79     16.00 o 
   3 -11   7        3.65        9.61     11.01 o 
  -7 -10   7       24.80       28.20     13.45 o 
  -6 -10   7       24.56       22.43     11.66 o 
  -5 -10   7       16.92       14.76     11.04 o 
  -4 -10   7       19.66       15.38     10.47 o 
  -1 -10   7      108.47      124.68     17.17 o 
   0 -10   7       61.54       47.18     12.67 o 
   1 -10   7       95.47      108.79     16.27 o 
   2 -10   7        1.66       -2.32      9.55 o 
   3 -10   7       52.85       61.04     13.71 o 
  -7  -9   7       70.73       68.96     16.42 o 
  -6  -9   7       25.85       20.65     11.63 o 
  -5  -9   7       15.46       20.17     11.04 o 
  -4  -9   7       70.20       57.53     13.24 o 
  -3  -9   7       37.55       28.59     10.62 o 
  -2  -9   7       94.54      116.79     16.33 o 
  -1  -9   7        1.16        2.29      8.81 o 
   0  -9   7      198.66      229.96     20.14 o 
   1  -9   7        8.49        5.83      9.28 o 
   2  -9   7      411.71      459.89     25.91 o 
   3  -9   7        5.09       11.57     10.06 o 
   4  -9   7       99.85      116.47     16.06 o 
  -7  -8   7        2.72        8.54     10.32 o 
  -6  -8   7       28.08       28.02     11.93 o 
  -5  -8   7       63.04       66.22     14.13 o 
  -4  -8   7       83.63       83.21     14.16 o 
  -3  -8   7      221.96      235.47     27.74 o 
  -2  -8   7        2.24        3.02      5.61 o 
  -1  -8   7      173.45      218.30     19.10 o 
   0  -8   7      316.39      318.04     21.66 o 
   1  -8   7       35.43       51.41     12.17 o 
   2  -8   7        1.87        8.36      9.13 o 
   3  -8   7       81.99       91.92     14.13 o 
   4  -8   7       70.11       89.51     14.67 o 
   5  -8   7      147.88      138.21     18.74 o 
   6  -8   7       30.79       29.21     13.36 o 
  -8  -7   7       16.17       10.98     12.11 o 
  -7  -7   7       66.72       61.37     14.49 o 
  -6  -7   7       66.39       66.61     14.58 o 
  -5  -7   7       73.37       68.45     13.62 o 
  -4  -7   7       74.14       82.33     12.66 o 
  -3  -7   7      182.36      200.54     12.72 o 
  -2  -7   7      421.84      421.84     15.68 o 
  -1  -7   7       42.87       46.82     11.30 o 
   0  -7   7      336.78      395.84     22.55 o 
   1  -7   7       29.27       29.87     10.26 o 
   2  -7   7      494.55      523.67     25.41 o 
   3  -7   7       21.11       25.46     10.14 o 
   4  -7   7      217.82      219.20     29.69 o 
   5  -7   7        7.36       -1.90      9.58 o 
   6  -7   7        2.50       -0.65      9.28 o 
  -8  -6   7       51.81       43.85     14.22 o 
  -7  -6   7       18.35       30.73     11.96 o 
  -6  -6   7      106.03       99.03     15.95 o 
  -5  -6   7      229.25      248.64     19.84 o 
  -4  -6   7       84.95      100.70     10.05 o 
  -3  -6   7      427.29      422.45     25.63 o 
  -2  -6   7       71.90       73.15      8.32 o 
  -1  -6   7      154.19      160.90     10.52 o 
   0  -6   7       99.63       83.62     12.85 o 
   1  -6   7      614.61      631.92     26.60 o 
   2  -6   7      204.65      188.04     18.00 o 
   3  -6   7      156.33      163.08     12.28 o 
   4  -6   7       80.68       87.68      9.71 o 
   5  -6   7       80.15       77.38     14.43 o 
   6  -6   7       39.64       32.16     13.15 o 
   7  -6   7       30.00       43.91     14.58 o 
  -8  -5   7        0.86       -3.57     10.23 o 
  -7  -5   7       28.06       24.99     12.02 o 
  -6  -5   7       50.67       58.19     13.30 o 
  -5  -5   7      199.45      214.57     13.26 o 
  -4  -5   7      155.45      144.52     11.33 o 
  -3  -5   7       83.32      108.90     12.51 o 
  -2  -5   7       49.54       69.43      7.83 o 
  -1  -5   7       94.48      105.88      8.74 o 
   0  -5   7      397.63      455.25     22.55 o 
   1  -5   7        0.57        2.23      7.29 o 
   2  -5   7       47.22       51.94     11.13 o 
   3  -5   7       43.72       40.98      7.57 o 
   4  -5   7      308.10      316.27     29.84 o 
   5  -5   7       38.76       38.26     12.17 o 
   6  -5   7       44.59       36.06     12.85 o 
   7  -5   7       16.74       19.04     12.61 o 
  -8  -4   7       63.95       59.71     15.11 o 
  -7  -4   7       67.66       70.09     14.64 o 
  -6  -4   7      179.69      174.95     18.33 o 
  -5  -4   7        6.04        5.38      5.71 o 
  -4  -4   7      178.62      193.92     11.53 o 
  -3  -4   7      423.90      433.21     14.86 o 
  -2  -4   7      350.34      361.28     13.33 o 
  -1  -4   7     1131.05     1116.33     58.26 o 
   0  -4   7      107.56      123.16     14.70 o 
   1  -4   7      618.15      640.49     25.32 o 
   2  -4   7      147.53      147.14     14.35 o 
   3  -4   7      247.20      278.35     28.07 o 
   4  -4   7       16.87       20.54     10.95 o 
   5  -4   7       99.67      101.10     14.38 o 
   6  -4   7       37.43       37.54     12.73 o 
   7  -4   7       37.46       35.37     13.39 o 
  -9  -3   7       16.81       10.14     12.79 o 
  -8  -3   7        4.14        7.26     10.98 o 
  -7  -3   7      188.86      194.77     18.33 o 
  -6  -3   7      117.77      132.05     16.06 o 
  -5  -3   7       52.86       62.54      8.15 o 
  -4  -3   7      561.53      575.52     53.15 o 
  -3  -3   7      128.07      138.60     10.16 o 
  -2  -3   7      873.88      893.51     51.97 o 
  -1  -3   7      750.27      782.92     17.46 o 
   0  -3   7      393.89      394.80     24.74 o 
   1  -3   7      106.18       97.80      8.73 o 
   2  -3   7      634.97      632.13     38.67 o 
   3  -3   7       99.10       98.21      9.47 o 
   4  -3   7       94.58       98.77      9.87 o 
   5  -3   7       52.86       53.82      8.58 o 
   6  -3   7       92.87       96.59     16.12 o 
   7  -3   7       48.57       49.68     14.52 o 
  -9  -2   7        5.50       -7.20      9.97 o 
  -8  -2   7       78.64       71.04     15.26 o 
  -7  -2   7      173.77      162.70     17.91 o 
  -6  -2   7      115.44      119.31     23.53 o 
  -5  -2   7      137.16      150.47     16.72 o 
  -4  -2   7      616.22      602.59     48.49 o 
  -3  -2   7      127.44      139.32      9.89 o 
  -2  -2   7      141.81      159.14      9.46 o 
  -1  -2   7      533.48      528.58     13.86 o 
   0  -2   7      186.89      179.00     10.06 o 
   1  -2   7      893.92      852.65     58.10 o 
   2  -2   7        9.74       11.80      5.14 o 
   3  -2   7      431.61      429.33     23.92 o 
   4  -2   7       10.79        4.15      5.30 o 
   5  -2   7      237.92      228.00     13.35 o 
   6  -2   7        5.23       -2.35      9.16 o 
   7  -2   7       12.73       13.83     10.83 o 
  -9  -1   7       72.20       90.50     17.70 o 
  -8  -1   7        0.60        5.92     10.47 o 
  -7  -1   7      147.94      159.93     16.72 o 
  -6  -1   7       32.98       31.38     10.59 o 
  -5  -1   7       22.64       29.19      6.40 o 
  -4  -1   7      209.10      218.74     13.37 o 
  -3  -1   7      287.86      301.15     11.96 o 
  -2  -1   7     1252.47     1275.00     27.52 o 
  -1  -1   7       40.16       49.34      8.45 o 
   0  -1   7     1095.43     1138.59     41.16 o 
   1  -1   7        1.14        0.92      4.19 o 
   2  -1   7      755.88      719.34     48.79 o 
   3  -1   7      193.16      175.18     16.35 o 
   4  -1   7      312.62      303.51     14.30 o 
   5  -1   7       80.28       83.74      9.74 o 
   6  -1   7       78.82       69.94     14.43 o 
   7  -1   7       35.57       20.41     12.11 o 
  -9   0   7       13.67        8.45     11.78 o 
  -8   0   7      121.95      111.80     17.64 o 
  -7   0   7      110.64       84.07     14.10 o 
  -6   0   7      301.01      259.91     18.53 o 
  -5   0   7       78.83       78.94      8.05 o 
  -4   0   7      294.58      295.29     21.98 o 
  -3   0   7      846.31      887.28     33.53 o 
  -2   0   7      129.74      133.79      8.46 o 
  -1   0   7      629.65      621.27     18.37 o 
   0   0   7      145.16      128.08      5.95 o 
   1   0   7      855.29      841.75     47.55 o 
   2   0   7       67.13       63.12      7.39 o 
   3   0   7     1022.76     1005.87     22.33 o 
   4   0   7       10.37       15.24      6.16 o 
   5   0   7      215.69      232.92     14.80 o 
   6   0   7       36.20       56.14     13.51 o 
   7   0   7       48.13       57.77     14.96 o 
  -9   1   7       82.04       94.10     17.94 o 
  -8   1   7        3.41       -0.77      9.85 o 
  -7   1   7       87.89       93.26     14.67 o 
  -6   1   7       41.49       41.08     11.04 o 
  -5   1   7       27.57       38.07      6.48 o 
  -4   1   7      211.74      207.11     10.93 o 
  -3   1   7      317.48      327.65     12.07 o 
  -2   1   7     1197.48     1181.05     19.45 o 
  -1   1   7       23.87       23.83      4.50 o 
   0   1   7     1146.86     1051.50     34.33 o 
   1   1   7        1.35        0.33      3.95 o 
   2   1   7      605.83      595.33     16.18 o 
   3   1   7      179.68      179.78     11.38 o 
   4   1   7      274.33      280.77     13.91 o 
   5   1   7       80.22       74.00      9.43 o 
   6   1   7       84.47       85.84     10.39 o 
   7   1   7       20.10       18.18     12.08 o 
  -9   2   7        5.09        1.87     11.07 o 
  -8   2   7       95.77       81.01     16.03 o 
  -7   2   7      181.85      164.48     17.85 o 
  -6   2   7      155.92      145.65     15.02 o 
  -5   2   7      138.86      134.22      9.83 o 
  -4   2   7      582.94      580.87     28.84 o 
  -3   2   7      208.01      195.56     10.28 o 
  -2   2   7       92.23      100.30      8.36 o 
  -1   2   7      467.52      471.43     12.12 o 
   0   2   7      162.58      153.99      8.80 o 
   1   2   7     1018.28      956.86     29.26 o 
   2   2   7        7.11        7.25      4.72 o 
   3   2   7      640.66      633.34     17.91 o 
   4   2   7       22.31       18.77      6.45 o 
   5   2   7      206.35      209.26     13.36 o 
   6   2   7        9.13        4.29      6.67 o 
   7   2   7       23.67       20.29     12.29 o 
  -9   3   7       13.36       16.30     12.43 o 
  -8   3   7        8.19        5.06     10.29 o 
  -7   3   7      169.29      148.27     16.60 o 
  -6   3   7       89.82       88.09     13.54 o 
  -5   3   7       26.20       40.22      6.57 o 
  -4   3   7      527.55      531.97     19.08 o 
  -3   3   7      164.43      171.70      9.91 o 
  -2   3   7     1078.98     1112.03     19.39 o 
  -1   3   7      822.19      850.43     16.02 o 
   0   3   7      405.80      377.21     15.60 o 
   1   3   7       98.55       85.42      8.08 o 
   2   3   7      607.11      621.00     16.56 o 
   3   3   7      116.62      114.69     11.96 o 
   4   3   7       78.97       84.51      9.35 o 
   5   3   7       55.02       65.67      9.35 o 
   6   3   7      108.45      108.20     11.66 o 
   7   3   7       45.67       57.74     14.99 o 
  -8   4   7       56.66       52.39     14.28 o 
  -7   4   7       69.62       60.84     13.36 o 
  -6   4   7      163.05      146.10     15.44 o 
  -5   4   7       10.08        3.48      7.82 o 
  -4   4   7      211.32      217.12     10.99 o 
  -3   4   7      324.34      325.14     12.46 o 
  -2   4   7      310.38      294.81     11.63 o 
  -1   4   7     1102.17     1096.84     18.44 o 
   0   4   7      102.00       94.98      7.10 o 
   1   4   7      660.45      634.05     15.35 o 
   2   4   7      139.00      150.35     10.36 o 
   3   4   7      231.79      248.33     16.70 o 
   4   4   7       11.52       13.29      6.38 o 
   5   4   7      126.21      115.60     11.34 o 
   6   4   7       27.58       39.16      8.78 o 
   7   4   7       30.17       22.67     11.66 o 
  -8   5   7        0.65        1.55     10.38 o 
  -7   5   7       42.72       28.74     11.72 o 
  -6   5   7       55.23       58.82      8.74 o 
  -5   5   7      171.68      144.52     15.32 o 
  -4   5   7      173.69      146.29     10.34 o 
  -3   5   7       94.83      107.60     17.11 o 
  -2   5   7       53.59       60.37      7.06 o 
  -1   5   7       91.28       94.11      7.63 o 
   0   5   7      441.82      440.67     22.37 o 
   1   5   7        0.34        2.58      4.27 o 
   2   5   7        8.81       10.82      5.28 o 
   3   5   7       55.76       51.21     11.08 o 
   4   5   7      263.41      292.98     14.94 o 
   5   5   7       37.62       40.23      8.67 o 
   6   5   7       54.10       53.66      9.91 o 
   7   5   7       16.42       31.59     13.54 o 
  -8   6   7       43.77       35.58     13.51 o 
  -7   6   7       24.63       17.19     10.08 o 
  -6   6   7       93.98       84.56     13.61 o 
  -5   6   7      226.42      226.33     17.97 o 
  -4   6   7      103.87      101.37     12.61 o 
  -3   6   7      389.41      351.17     13.36 o 
  -2   6   7      101.69       93.87      8.25 o 
  -1   6   7      164.85      149.07      9.37 o 
   0   6   7       95.19       68.48     12.23 o 
   1   6   7      656.34      645.87     15.91 o 
   2   6   7      216.02      200.82     16.00 o 
   3   6   7      116.58      123.95     10.48 o 
   4   6   7       60.85       69.57     12.64 o 
   5   6   7       58.22       71.03     10.32 o 
   6   6   7       32.85       36.19      9.54 o 
   7   6   7       30.58       35.82     14.43 o 
  -8   7   7       13.38        5.71     11.75 o 
  -7   7   7       67.13       81.48     15.83 o 
  -6   7   7       56.63       46.88      8.75 o 
  -5   7   7       83.27       75.36      9.57 o 
  -4   7   7       49.32       57.89      7.92 o 
  -3   7   7      166.70      164.87     15.84 o 
  -2   7   7      454.16      420.10     14.49 o 
  -1   7   7       47.61       46.63      6.74 o 
   0   7   7      339.60      327.06     21.69 o 
   1   7   7       25.38       12.97      9.73 o 
   2   7   7      418.47      405.37     14.81 o 
   3   7   7       28.71       28.13      7.03 o 
   4   7   7      245.63      234.52     28.99 o 
   5   7   7       14.39       18.66      7.95 o 
   6   7   7        5.74        6.09      7.80 o 
  -7   8   7        0.97       -5.27      9.97 o 
  -6   8   7       22.61       18.89      7.79 o 
  -5   8   7       53.54       53.04      8.94 o 
  -4   8   7       86.34       77.79     10.68 o 
  -3   8   7      202.99      208.87     12.02 o 
  -2   8   7        9.26       10.01      5.65 o 
  -1   8   7      145.77      142.28      9.99 o 
   0   8   7      329.56      283.30     20.97 o 
   1   8   7       62.94       73.06     13.62 o 
   2   8   7        2.99       -3.27      9.16 o 
   3   8   7       62.28       63.00      8.82 o 
   4   8   7       57.76       56.75      9.28 o 
   5   8   7      142.76      158.78     13.40 o 
   6   8   7       33.01       33.86      9.87 o 
  -7   9   7       81.71       87.46     16.99 o 
  -6   9   7       29.14       20.76      7.95 o 
  -5   9   7       16.86       31.95      8.22 o 
  -4   9   7       89.32       96.01     24.44 o 
  -3   9   7       40.76       34.56      7.23 o 
  -2   9   7      108.66      107.17     10.03 o 
  -1   9   7        3.49        2.99      5.30 o 
   0   9   7      182.99      172.69     19.37 o 
   1   9   7        8.64       10.95     10.59 o 
   2   9   7      430.62      392.06     25.20 o 
   3   9   7        4.27        7.56     10.59 o 
   4   9   7       92.21       94.38     10.97 o 
   5   9   7        9.69       14.80      8.42 o 
   6   9   7       38.38       35.49     15.53 o 
  -7  10   7       24.92       20.14     12.91 o 
  -6  10   7       15.35        4.00      7.81 o 
  -5  10   7       14.10       13.84      7.83 o 
  -4  10   7       26.55       30.62      7.95 o 
  -3  10   7      177.33      169.34     17.00 o 
  -2  10   7       30.15       16.60      6.82 o 
  -1  10   7      123.95      121.94     16.75 o 
   0  10   7       53.89       51.05     13.92 o 
   1  10   7       95.43       98.68     16.18 o 
   2  10   7        2.54       -2.53      9.64 o 
   3  10   7       66.50       54.56     14.76 o 
   4  10   7        7.39        3.51     11.78 o 
   5  10   7       24.42       25.78      9.15 o 
  -6  11   7       23.69       21.47      9.24 o 
  -5  11   7       63.71       36.51      9.20 o 
  -4  11   7       34.06       31.57      8.43 o 
  -3  11   7       29.40       24.83      7.77 o 
  -2  11   7       26.86       35.74      6.62 o 
  -1  11   7       17.29       15.22      7.97 o 
   0  11   7       50.25       38.67     13.92 o 
   1  11   7        3.32        1.16     10.47 o 
   2  11   7       78.08       79.85     16.24 o 
   3  11   7        5.06        5.44     11.78 o 
   4  11   7       30.20       19.54     13.68 o 
  -5  12   7        9.64        8.66      8.20 o 
  -4  12   7        6.09       -0.32      7.10 o 
  -3  12   7       54.03       57.62      8.04 o 
  -2  12   7        2.27       -0.96      5.40 o 
  -1  12   7       40.17       49.47     14.44 o 
   0  12   7        4.04       -2.46      7.82 o 
   1  12   7       38.26       44.62     10.00 o 
   2  12   7       10.96       12.41      8.69 o 
   3  12   7       18.67       20.02      9.24 o 
   4  12   7        7.83       20.47     13.89 o 
  -4  13   7       22.83       21.77      8.86 o 
  -3  13   7       20.78       11.70      7.79 o 
  -2  13   7       19.01       11.72      6.57 o 
  -1  13   7       49.87       40.20     10.89 o 
   0  13   7       41.90       49.40     10.72 o 
   1  13   7        5.66        5.64      8.83 o 
   2  13   7       20.46       21.65      9.76 o 
   3  13   7        5.77       10.17      9.20 o 
  -3  14   7        6.52        4.70      7.78 o 
  -2  14   7        1.00        1.53      8.57 o 
  -1  14   7       20.94       19.77      9.73 o 
   0  14   7        0.39        0.07      9.16 o 
   1  14   7       27.47       31.43     10.59 o 
  -5 -11   8       24.49       17.55     12.76 o 
   0 -11   8        3.01       10.17     11.39 o 
   1 -11   8       19.94       17.49     12.14 o 
   2 -11   8       47.01       56.88     14.73 o 
   3 -11   8       13.72       10.59     12.23 o 
  -6 -10   8        9.16        7.82     11.75 o 
  -5 -10   8       24.74       25.61     12.85 o 
  -4 -10   8       21.90       22.31     11.01 o 
  -2 -10   8       24.23       39.74     12.64 o 
  -1 -10   8       79.57       86.15     15.68 o 
   0 -10   8        6.71        3.66     10.29 o 
   1 -10   8       66.18       65.24     14.90 o 
   2 -10   8       22.22       15.05     11.63 o 
   3 -10   8       29.07       44.06     13.95 o 
  -6  -9   8       22.39       36.62     13.74 o 
  -5  -9   8      107.58      103.88     17.49 o 
  -4  -9   8       39.01       47.48     12.76 o 
  -3  -9   8       81.90       78.67     10.45 o 
  -2  -9   8      112.82      115.45     16.78 o 
  -1  -9   8       53.42       53.25     13.18 o 
   0  -9   8      117.95      128.01     17.55 o 
   1  -9   8        8.58       14.81     10.98 o 
   2  -9   8       24.94       34.15     12.38 o 
   3  -9   8       22.92       21.33     12.11 o 
  -7  -8   8        3.41       -3.57      9.82 o 
  -6  -8   8       36.22       46.50     14.34 o 
  -5  -8   8       13.91       13.24      9.94 o 
  -4  -8   8       41.15       38.82      8.73 o 
  -3  -8   8      107.58      124.63     12.15 o 
  -2  -8   8       73.54       77.42      9.64 o 
  -1  -8   8      221.76      235.79     20.88 o 
   0  -8   8       12.49       -2.02      8.89 o 
   1  -8   8      340.45      372.37     24.25 o 
   2  -8   8       33.35       46.68     12.94 o 
   3  -8   8       48.69       65.98     13.95 o 
   4  -8   8        2.85        7.11     10.41 o 
  -7  -7   8       26.14       40.31     13.27 o 
  -6  -7   8       14.28       22.73     12.11 o 
  -5  -7   8       36.51       41.74     12.05 o 
  -4  -7   8       75.44       75.56      9.95 o 
  -3  -7   8       54.24       52.78      8.61 o 
  -2  -7   8       45.89       58.82      8.45 o 
  -1  -7   8       94.12       97.99     14.81 o 
   0  -7   8       96.57      104.36     15.62 o 
   1  -7   8      112.07      116.47     15.77 o 
   2  -7   8      169.41      190.60     19.46 o 
   3  -7   8       10.34       23.38     10.56 o 
   4  -7   8      118.59      155.23     18.53 o 
   5  -7   8       48.70       61.79     15.47 o 
   6  -7   8       46.77       47.18     15.38 o 
  -8  -6   8       61.10       64.61     16.33 o 
  -7  -6   8        9.60       12.41     11.93 o 
  -6  -6   8       76.23       77.67     15.56 o 
  -5  -6   8       75.71       73.62     10.15 o 
  -4  -6   8      113.98       99.59     10.27 o 
  -3  -6   8       41.17       47.47      7.74 o 
  -2  -6   8      233.13      238.00     16.53 o 
  -1  -6   8      250.75      250.60     20.14 o 
   0  -6   8       28.87       35.28     10.62 o 
   1  -6   8      280.74      312.54     21.90 o 
   2  -6   8       59.19       51.91     12.26 o 
   3  -6   8      148.20      151.78     18.80 o 
   4  -6   8       12.05       11.03      7.29 o 
   5  -6   8       43.39       36.00     13.30 o 
   6  -6   8       14.10       12.43     11.93 o 
  -8  -5   8       14.16       11.99     12.29 o 
  -7  -5   8       71.56       74.40     15.86 o 
  -6  -5   8       32.36       24.66     10.65 o 
  -5  -5   8       72.69       95.14     10.41 o 
  -4  -5   8      149.67      166.20     12.36 o 
  -3  -5   8      168.82      182.91     12.16 o 
  -2  -5   8      537.50      527.53     41.99 o 
  -1  -5   8       19.04       20.35      5.93 o 
   0  -5   8      165.04      198.01     18.33 o 
   1  -5   8       85.92       92.91     14.01 o 
   2  -5   8      662.72      692.07     29.15 o 
   3  -5   8       60.98       62.92     12.58 o 
   4  -5   8      113.58      123.47     11.80 o 
   5  -5   8        7.75        4.37      9.58 o 
   6  -5   8       45.29       35.82     13.83 o 
  -8  -4   8       37.15       43.70     14.52 o 
  -7  -4   8        4.46        8.48      9.94 o 
  -6  -4   8      269.48      276.18     26.33 o 
  -5  -4   8       96.32      109.87     10.58 o 
  -4  -4   8      310.54      326.83     14.86 o 
  -3  -4   8      156.27      147.04     11.00 o 
  -2  -4   8       95.35       97.82      9.22 o 
  -1  -4   8      507.03      549.41     20.47 o 
   0  -4   8      158.46      168.26     16.96 o 
   1  -4   8      167.54      214.31     18.74 o 
   2  -4   8      120.24      112.11     10.48 o 
   3  -4   8      313.72      287.93     21.46 o 
   4  -4   8       26.00       29.21      7.73 o 
   5  -4   8       92.38      103.52     12.91 o 
   6  -4   8       61.69       64.08     14.81 o 
  -8  -3   8       24.85       20.38     12.38 o 
  -7  -3   8       63.26       66.46     14.07 o 
  -6  -3   8       65.18       65.07      9.25 o 
  -5  -3   8       99.58      121.13     13.80 o 
  -4  -3   8       29.31       35.57      7.30 o 
  -3  -3   8      370.39      373.21     20.54 o 
  -2  -3   8      544.15      534.99     31.38 o 
  -1  -3   8      240.62      254.97     11.52 o 
   0  -3   8      210.34      225.76     18.53 o 
   1  -3   8      151.98      154.90     16.69 o 
   2  -3   8      220.30      213.22     12.31 o 
   3  -3   8        0.09        1.26      5.88 o 
   4  -3   8      217.23      232.75     23.47 o 
   5  -3   8       19.64       10.16      7.16 o 
   6  -3   8       52.48       43.49     13.89 o 
  -8  -2   8       50.01       57.86     14.25 o 
  -7  -2   8        9.94        4.79      9.91 o 
  -6  -2   8       84.89       74.67     13.24 o 
  -5  -2   8      268.04      290.21     24.08 o 
  -4  -2   8      269.83      282.20     13.61 o 
  -3  -2   8      447.61      460.30     15.34 o 
  -2  -2   8      264.97      274.03     12.11 o 
  -1  -2   8        5.43        6.83      4.53 o 
   0  -2   8       32.62       37.72     10.20 o 
   1  -2   8      507.32      485.13     42.94 o 
   2  -2   8      181.97      171.17     14.03 o 
   3  -2   8      430.15      463.62     32.43 o 
   4  -2   8        3.25        3.56      5.89 o 
   5  -2   8      114.72      121.32     11.75 o 
   6  -2   8       20.42       21.15     12.14 o 
   7  -2   8        8.86       13.18     11.99 o 
  -8  -1   8        3.52        0.74     10.50 o 
  -7  -1   8      295.02      291.24     22.37 o 
  -6  -1   8        4.85        8.03      8.30 o 
  -5  -1   8      146.43      160.81     11.04 o 
  -4  -1   8      385.83      373.58     24.57 o 
  -3  -1   8       52.86       52.61      7.27 o 
  -2  -1   8      507.23      516.69     15.12 o 
  -1  -1   8      265.56      277.06     10.99 o 
   0  -1   8      671.34      676.46     26.51 o 
   1  -1   8      140.95      156.75     15.28 o 
   2  -1   8      325.75      325.57     14.22 o 
   3  -1   8        0.61        4.06      5.88 o 
   4  -1   8      125.40      134.57     11.71 o 
   5  -1   8       39.67       54.27      9.21 o 
   6  -1   8      115.65      105.91     17.76 o 
   7  -1   8       43.14       51.29     15.41 o 
  -8   0   8        1.83        3.24     10.53 o 
  -7   0   8       27.53       29.36     10.92 o 
  -6   0   8      196.56      193.07     18.09 o 
  -5   0   8      118.14      106.24      9.52 o 
  -4   0   8      162.39      154.18     11.39 o 
  -3   0   8       44.00       39.19      6.46 o 
  -2   0   8      248.29      259.23     11.32 o 
  -1   0   8      173.75      178.90      9.37 o 
   0   0   8       49.25       43.05     10.23 o 
   1   0   8      332.38      353.04     23.25 o 
   2   0   8        6.83        1.94      5.34 o 
   3   0   8      385.08      378.55     15.58 o 
   4   0   8       64.98       61.67      9.08 o 
   5   0   8       78.65       87.24     10.36 o 
   6   0   8        2.61        0.24     10.08 o 
   7   0   8       19.19       11.96     12.23 o 
  -8   1   8        2.29       -2.11     10.47 o 
  -7   1   8      302.29      303.62     21.90 o 
  -6   1   8        1.01        3.39      7.76 o 
  -5   1   8      128.28      141.53     10.91 o 
  -4   1   8      448.31      429.00     14.89 o 
  -3   1   8       26.96       27.04      5.96 o 
  -2   1   8      484.86      471.10     14.22 o 
  -1   1   8      207.96      212.27      9.66 o 
   0   1   8      586.92      535.26     24.63 o 
   1   1   8      138.78      126.06      9.96 o 
   2   1   8      397.87      377.30     37.62 o 
   3   1   8        0.52        3.77      5.51 o 
   4   1   8      117.00      131.71     11.62 o 
   5   1   8       39.72       45.56     10.26 o 
   6   1   8      117.26      101.03     17.34 o 
   7   1   8       43.93       37.78     14.43 o 
  -8   2   8       40.08       33.11     13.18 o 
  -7   2   8       15.73       11.63     10.20 o 
  -6   2   8       82.86       54.80     11.87 o 
  -5   2   8      268.12      288.03     13.54 o 
  -4   2   8      247.50      238.94     12.08 o 
  -3   2   8      361.11      351.07     13.27 o 
  -2   2   8      324.58      333.04     12.43 o 
  -1   2   8       35.33       41.26     10.23 o 
   0   2   8       59.73       67.53      7.03 o 
   1   2   8      496.13      460.80     14.71 o 
   2   2   8      165.12      172.87     11.55 o 
   3   2   8      403.31      406.09     16.10 o 
   4   2   8        2.27        0.27      5.88 o 
   5   2   8      117.30      119.26     11.79 o 
   6   2   8       20.83       24.65      8.47 o 
   7   2   8       11.86        8.24     11.72 o 
  -8   3   8       21.38       15.35     11.99 o 
  -7   3   8       78.12       73.18     14.46 o 
  -6   3   8       60.19       38.38     11.84 o 
  -5   3   8      128.36      162.25     18.00 o 
  -4   3   8       10.71        6.97      5.43 o 
  -3   3   8      274.61      274.65     12.25 o 
  -2   3   8      541.62      546.95     15.19 o 
  -1   3   8      214.24      215.86     17.82 o 
   0   3   8      202.68      191.17     10.14 o 
   1   3   8      174.33      161.73     10.26 o 
   2   3   8      201.77      189.75     11.51 o 
   3   3   8        0.02        1.13      5.49 o 
   4   3   8      215.37      205.89     13.95 o 
   5   3   8       27.24       28.86      8.34 o 
   6   3   8       42.04       39.78      9.51 o 
  -8   4   8       40.78       24.96     13.06 o 
  -7   4   8        7.95        1.52      9.70 o 
  -6   4   8      267.79      242.54     19.78 o 
  -5   4   8      114.67      114.77     15.02 o 
  -4   4   8      338.47      339.22     29.84 o 
  -3   4   8      198.21      188.32     11.22 o 
  -2   4   8      116.27      124.43      9.40 o 
  -1   4   8      441.18      467.98     23.29 o 
   0   4   8      147.29      159.63     16.87 o 
   1   4   8      206.68      224.55     11.36 o 
   2   4   8      120.72      103.02      9.75 o 
   3   4   8      340.20      319.43     14.63 o 
   4   4   8       30.32       30.61      7.84 o 
   5   4   8      112.36      133.08     12.75 o 
   6   4   8       63.43       69.18     11.00 o 
  -8   5   8       12.31        8.09     11.93 o 
  -7   5   8       82.04       88.15     16.09 o 
  -6   5   8       23.06       12.97      9.16 o 
  -5   5   8       51.04       65.06     12.67 o 
  -4   5   8      152.65      159.82     11.26 o 
  -3   5   8      164.34      161.09     13.95 o 
  -2   5   8      523.99      499.69     15.13 o 
  -1   5   8       15.55        3.84      8.54 o 
   0   5   8      185.05      178.31     17.73 o 
   1   5   8       96.57      102.31     14.55 o 
   2   5   8      630.85      613.24     17.74 o 
   3   5   8       55.07       50.59      8.34 o 
   4   5   8       86.11       85.28     10.58 o 
   5   5   8        7.37       14.34      7.72 o 
   6   5   8       41.95       51.24     10.34 o 
  -8   6   8       50.36       47.98     14.10 o 
  -7   6   8       12.37        7.68      9.67 o 
  -6   6   8       71.23       72.99      9.96 o 
  -5   6   8       85.71       74.64     13.45 o 
  -4   6   8      119.17      120.82     14.10 o 
  -3   6   8       31.94       45.52      7.49 o 
  -2   6   8      231.36      237.86     11.91 o 
  -1   6   8      204.51      179.38     18.30 o 
   0   6   8       13.79       15.77      9.67 o 
   1   6   8      215.52      241.29     20.26 o 
   2   6   8       70.70       56.31     12.97 o 
   3   6   8      210.04      224.36     13.71 o 
   4   6   8       16.31       14.33      9.19 o 
   5   6   8       58.58       69.57     10.75 o 
   6   6   8       10.71        8.55      8.30 o 
  -7   7   8       36.31       34.69     13.77 o 
  -6   7   8        9.88        7.48      7.33 o 
  -5   7   8       43.66       62.00     12.76 o 
  -4   7   8       68.39       62.50      8.48 o 
  -3   7   8       62.95       61.78      8.30 o 
  -2   7   8       67.66       71.18      8.42 o 
  -1   7   8      106.03      108.82     15.50 o 
   0   7   8      119.14      115.01     16.18 o 
   1   7   8      132.92      120.63     16.63 o 
   2   7   8      190.56      194.08     19.46 o 
   3   7   8        8.00       15.89     11.01 o 
   4   7   8      106.16      107.21     11.68 o 
   5   7   8       53.23       62.53     10.58 o 
   6   7   8       47.05       75.86     16.78 o 
  -7   8   8        3.84       15.83     11.19 o 
  -6   8   8       46.15       52.36      9.96 o 
  -5   8   8       22.30       19.93      7.80 o 
  -4   8   8       30.21       26.69      7.26 o 
  -3   8   8      135.42      133.34     11.16 o 
  -2   8   8       54.60       45.31     12.38 o 
  -1   8   8      238.79      242.57     21.03 o 
   0   8   8        7.65        6.04      9.76 o 
   1   8   8      346.38      325.60     23.89 o 
   2   8   8       27.39       31.03     12.41 o 
   3   8   8       62.39       70.21     15.14 o 
   4   8   8        2.55       -6.87     11.25 o 
   5   8   8       20.80       25.03      9.40 o 
  -6   9   8       27.43       28.40      8.84 o 
  -5   9   8      107.62       97.56     11.63 o 
  -4   9   8       29.07       24.39     10.17 o 
  -3   9   8       92.60       84.30     10.00 o 
  -2   9   8       84.71      101.65     16.09 o 
  -1   9   8       56.80       86.09     15.62 o 
   0   9   8      100.23       98.65     16.66 o 
   1   9   8        5.63       -2.74     10.06 o 
   2   9   8       26.07       36.56     13.06 o 
   3   9   8       18.39       38.52     13.80 o 
   4   9   8       33.74       38.44     14.81 o 
   5   9   8        4.36       -3.63     12.29 o 
  -6  10   8        7.48       13.42      8.67 o 
  -5  10   8       24.42       22.80      8.71 o 
  -4  10   8       11.08       12.78      7.52 o 
  -3  10   8       18.96       17.90      7.29 o 
  -2  10   8       20.64       25.61     12.32 o 
  -1  10   8       75.01       80.44     15.95 o 
   0  10   8       12.55       12.73     11.99 o 
   1  10   8       73.42       69.26     15.65 o 
   2  10   8       24.27       16.57     12.49 o 
   3  10   8       38.26       30.94     13.92 o 
   4  10   8        0.63       12.67     13.27 o 
  -5  11   8       23.78       22.79      9.03 o 
  -4  11   8        0.47       -3.40      6.99 o 
  -3  11   8       80.07       78.91      8.83 o 
  -2  11   8       51.67       45.47     24.60 o 
  -1  11   8       14.14       11.27     12.23 o 
   1  11   8       14.41       11.33     12.49 o 
   2  11   8       45.86       44.59     14.96 o 
   3  11   8       15.01       17.61     13.92 o 
  -4  12   8        6.74        5.90      7.78 o 
  -3  12   8       24.84       37.38     12.05 o 
  -2  12   8        7.53        7.85     10.03 o 
  -1  12   8       78.58       78.22     11.97 o 
   0  12   8       44.73       45.99     15.38 o 
   1  12   8       15.15       22.85     14.04 o 
   2  12   8        0.98       -2.02     12.41 o 
  -3  13   8       31.27       35.70     14.40 o 
  -2  13   8       11.35       20.52      9.73 o 
  -1  13   8       12.82        9.85      9.54 o 
   0  13   8       38.87       52.72     11.43 o 
   1  13   8       13.84        7.32      9.65 o 
  -1 -11   9       34.55       43.76     14.76 o 
   0 -11   9        0.86        3.18     11.75 o 
   1 -11   9       41.46       35.43     14.55 o 
   2 -11   9       37.46       43.55     15.14 o 
  -5 -10   9        4.65        4.76     11.36 o 
  -4 -10   9       17.72       15.98     11.48 o 
  -2 -10   9       48.58       61.85     15.38 o 
  -1 -10   9       27.74       38.76     13.77 o 
   0 -10   9        4.58        4.94     11.42 o 
   1 -10   9       37.92       42.45     14.37 o 
   2 -10   9        4.66        9.97     12.05 o 
   3 -10   9       35.15       40.96     14.28 o 
  -6  -9   9       35.81       39.42     14.34 o 
  -5  -9   9       42.28       36.56     12.94 o 
  -4  -9   9       22.52       16.18     11.60 o 
  -3  -9   9      102.18      109.15     16.02 o 
  -2  -9   9       24.87       19.52     12.02 o 
  -1  -9   9       30.12       32.04     12.79 o 
   0  -9   9       82.23      106.62     17.25 o 
   1  -9   9      108.01      114.47     18.00 o 
   2  -9   9       55.59       57.12     14.81 o 
   3  -9   9        5.27       -1.96     10.86 o 
  -6  -8   9      129.89      156.39     21.24 o 
  -5  -8   9       17.68       24.48     11.22 o 
  -4  -8   9       57.50       56.49     10.11 o 
  -3  -8   9       14.70       19.37      7.65 o 
  -2  -8   9       10.96       16.00     11.51 o 
  -1  -8   9       30.91       42.63     12.82 o 
   0  -8   9       22.78       31.21     12.08 o 
   1  -8   9       18.44       17.31     11.25 o 
   2  -8   9       32.90       34.45     12.97 o 
   3  -8   9       89.69      105.25     17.67 o 
   4  -8   9       17.90       33.88     13.12 o 
  -6  -7   9        0.09       -5.35     10.32 o 
  -5  -7   9       33.68       50.22      9.93 o 
  -4  -7   9       32.20       41.85      9.11 o 
  -3  -7   9      104.50      115.06     11.46 o 
  -2  -7   9      116.95      140.81     11.98 o 
  -1  -7   9      199.49      209.70     20.47 o 
   0  -7   9       93.36      110.04     16.93 o 
   1  -7   9        4.69        4.70     10.17 o 
   2  -7   9       38.24       35.04     12.38 o 
   3  -7   9        8.79        1.07     10.32 o 
   4  -7   9       34.89       38.70     13.12 o 
  -7  -6   9        1.68        1.87     11.51 o 
  -6  -6   9       36.41       31.06     12.97 o 
  -5  -6   9        5.44       12.11      7.56 o 
  -4  -6   9       77.89       99.84     11.17 o 
  -3  -6   9       63.33       71.04      9.55 o 
  -2  -6   9      122.07      123.72     11.07 o 
  -1  -6   9       40.41       52.60     12.88 o 
   0  -6   9       53.91       48.58     12.55 o 
   1  -6   9      148.24      154.63     18.86 o 
   2  -6   9      107.21      119.05     17.08 o 
   3  -6   9      213.74      233.26     22.37 o 
   4  -6   9        0.62        2.75      7.47 o 
   5  -6   9      161.17      162.16     19.78 o 
  -7  -5   9       38.78       33.20     14.01 o 
  -6  -5   9        5.13       -1.54      7.13 o 
  -5  -5   9      194.47      209.63     14.63 o 
  -4  -5   9       12.89       15.23      7.00 o 
  -3  -5   9       59.71       69.92      9.33 o 
  -2  -5   9       28.29       31.51      7.30 o 
  -1  -5   9       79.07       86.03     14.67 o 
   0  -5   9      317.87      317.66     22.52 o 
   1  -5   9       25.94       34.45     11.48 o 
   2  -5   9       62.47       64.94     13.57 o 
   3  -5   9        7.82       14.99     11.10 o 
   4  -5   9       23.36       22.20      8.53 o 
   5  -5   9       11.08       11.36     11.69 o 
  -7  -4   9        4.40        9.22     11.66 o 
  -6  -4   9       52.96       63.03     10.00 o 
  -5  -4   9       65.89       65.70      9.64 o 
  -4  -4   9      114.84      134.49     11.83 o 
  -3  -4   9      118.96      128.54     11.09 o 
  -2  -4   9      115.08      126.44     13.89 o 
  -1  -4   9      130.48      113.67     15.47 o 
   0  -4   9      114.55       99.96     14.93 o 
   1  -4   9      140.46      144.52     17.67 o 
   2  -4   9        1.70        2.74      8.95 o 
   3  -4   9      237.23      254.48     19.95 o 
   4  -4   9        4.30        2.68      7.11 o 
   5  -4   9       65.48       56.11     15.26 o 
  -8  -3   9       23.86       31.71     14.34 o 
  -7  -3   9       37.95       36.32     13.62 o 
  -6  -3   9       14.35       11.15      7.36 o 
  -5  -3   9      289.55      287.91     16.97 o 
  -4  -3   9      108.54      103.92     10.52 o 
  -3  -3   9       88.53       94.49      9.70 o 
  -2  -3   9       54.95       42.60      7.34 o 
  -1  -3   9       99.00       97.52     14.81 o 
   0  -3   9      519.43      564.66     27.10 o 
   1  -3   9      123.13      128.07     16.18 o 
   2  -3   9      109.45      115.93     11.22 o 
   3  -3   9       49.00       44.47      8.79 o 
   4  -3   9      188.97      200.58     14.59 o 
   5  -3   9        5.42        4.49      7.68 o 
   6  -3   9       57.99       67.65     16.69 o 
  -8  -2   9       35.48       26.89     13.15 o 
  -7  -2   9       23.02       19.75     12.46 o 
  -6  -2   9       63.94       85.35     15.71 o 
  -5  -2   9        8.91        8.26      6.47 o 
  -4  -2   9      163.71      175.81     15.90 o 
  -3  -2   9      151.59      149.08     11.64 o 
  -2  -2   9      570.33      567.50     16.90 o 
  -1  -2   9      157.33      164.96     17.76 o 
   0  -2   9      135.53      149.43     17.11 o 
   1  -2   9      175.03      187.12     18.47 o 
   2  -2   9       23.11       19.25      6.92 o 
   3  -2   9      182.59      185.78     19.80 o 
   4  -2   9        9.02       11.61      7.37 o 
   5  -2   9       87.33      108.28     12.25 o 
   6  -2   9       11.10        7.76     11.90 o 
  -8  -1   9       10.44       10.38     11.45 o 
  -7  -1   9       71.26       61.52     14.46 o 
  -6  -1   9       21.78       11.54     10.06 o 
  -5  -1   9      294.47      309.55     31.91 o 
  -4  -1   9       97.99       86.83      9.92 o 
  -3  -1   9      292.11      290.88     13.51 o 
  -2  -1   9      164.68      159.80     13.97 o 
  -1  -1   9      160.02      172.33     17.85 o 
   0  -1   9      229.45      233.56     19.25 o 
   1  -1   9      145.40      131.04     10.88 o 
   2  -1   9      235.55      241.72     13.73 o 
   3  -1   9       84.63       82.64     10.01 o 
   4  -1   9       61.03       71.19     10.06 o 
   5  -1   9        1.65       -0.14      6.97 o 
   6  -1   9       44.54       51.88     14.31 o 
  -8   0   9       53.89       51.38     15.05 o 
  -7   0   9        0.75       -0.09      9.70 o 
  -6   0   9       50.52       65.86     13.62 o 
  -5   0   9        6.99        5.91      6.14 o 
  -4   0   9      155.55      176.86     11.68 o 
  -3   0   9      137.39      130.47     10.16 o 
  -2   0   9      179.44      189.53     12.15 o 
  -1   0   9      285.12      301.21     21.03 o 
   0   0   9        7.92       13.33      8.98 o 
   1   0   9       26.07       35.63      7.03 o 
   2   0   9        4.62        4.41      5.75 o 
   3   0   9       37.79       48.96      8.58 o 
   4   0   9       36.27       36.19      8.57 o 
   5   0   9       54.70       51.13      9.90 o 
   6   0   9        3.19        5.95     11.48 o 
  -8   1   9        9.94        6.51     10.35 o 
  -7   1   9       81.69       84.40     15.77 o 
  -6   1   9       17.95        7.17      8.72 o 
  -5   1   9      272.36      297.32     18.88 o 
  -4   1   9       69.37       60.05      8.29 o 
  -3   1   9      317.13      304.82     18.68 o 
  -2   1   9      134.33      134.43     16.81 o 
  -1   1   9      184.54      174.39     18.15 o 
   0   1   9      234.17      195.57     18.47 o 
   1   1   9      154.22      150.69     11.26 o 
   2   1   9      234.70      221.11     13.38 o 
   3   1   9       81.36       72.42      9.65 o 
   4   1   9       51.97       59.49      9.50 o 
   5   1   9        1.75        2.45      7.40 o 
   6   1   9       47.64       44.59     14.73 o 
  -8   2   9       33.68       19.31     12.73 o 
  -7   2   9       23.76       21.75     12.08 o 
  -6   2   9       38.93       45.78     12.49 o 
  -5   2   9       15.58       17.18      6.59 o 
  -4   2   9      221.52      232.68     12.99 o 
  -3   2   9      183.45      186.22     12.93 o 
  -2   2   9      587.19      610.03     26.83 o 
  -1   2   9      194.39      196.91     18.44 o 
   0   2   9      137.55      150.11     17.76 o 
   1   2   9      117.43      111.58      9.91 o 
   2   2   9       35.47       43.87      7.79 o 
   3   2   9      173.97      177.50     12.77 o 
   4   2   9        7.31       10.63      7.26 o 
   5   2   9      100.88      111.60     12.38 o 
   6   2   9       12.12        7.72      8.25 o 
  -8   3   9       21.67       11.57     11.81 o 
  -7   3   9       41.98       30.28     12.64 o 
  -6   3   9       17.91       23.89     10.89 o 
  -5   3   9      289.69      263.63     19.34 o 
  -4   3   9       88.01       97.01      9.56 o 
  -3   3   9       61.54       67.61      8.95 o 
  -2   3   9       37.15       39.27     11.22 o 
  -1   3   9       65.81       58.84     12.64 o 
   0   3   9      536.83      508.50     25.91 o 
   1   3   9       89.52       84.37     14.13 o 
   2   3   9       81.64       83.83     11.39 o 
   3   3   9       53.61       44.63      8.34 o 
   4   3   9      173.80      172.57     14.27 o 
   5   3   9        4.76        2.17      7.37 o 
   6   3   9       41.47       59.85     11.18 o 
  -7   4   9        3.63       -3.21     10.03 o 
  -6   4   9       61.49       71.96     14.49 o 
  -5   4   9       60.87       49.09     11.90 o 
  -4   4   9      139.99      134.80     11.20 o 
  -3   4   9      128.80      134.74     10.65 o 
  -2   4   9      142.71      139.13     17.08 o 
  -1   4   9      130.73      110.78     15.68 o 
   0   4   9      126.63      105.82     15.44 o 
   1   4   9      128.00      113.58     15.95 o 
   2   4   9        7.30        1.55      9.40 o 
   3   4   9      224.14      228.07     14.27 o 
   4   4   9        4.08        0.85      7.10 o 
   5   4   9       46.67       47.98      9.99 o 
  -7   5   9       38.27       35.73     13.03 o 
  -6   5   9        3.51       -1.34      8.27 o 
  -5   5   9      182.83      169.33     17.11 o 
  -4   5   9       14.82       16.61      6.57 o 
  -3   5   9       69.54       70.66      8.69 o 
  -2   5   9       38.98       48.76     12.49 o 
  -1   5   9       81.67       78.60     14.10 o 
   0   5   9      314.33      295.64     22.04 o 
   1   5   9       28.71       33.14     11.81 o 
   2   5   9       81.76       91.12     15.83 o 
   3   5   9        9.83        7.29     10.53 o 
   4   5   9       40.99       45.97      9.37 o 
   5   5   9       10.82        2.86      7.78 o 
  -7   6   9        2.11        4.46     10.95 o 
  -6   6   9       33.46       26.24     11.93 o 
  -5   6   9        6.33       10.53      9.52 o 
  -4   6   9       61.66       67.61      9.05 o 
  -3   6   9       68.02       72.32     13.57 o 
  -2   6   9      133.42      146.33     17.91 o 
  -1   6   9       37.70       48.67     13.12 o 
   0   6   9       49.03       39.24     12.35 o 
   1   6   9      166.16      154.87     19.13 o 
   2   6   9       92.41       92.07     15.92 o 
   3   6   9      205.05      219.49     22.13 o 
   4   6   9        1.40       -8.87     11.04 o 
   5   6   9      166.49      204.06     15.95 o 
  -6   7   9        0.13        2.81      7.37 o 
  -5   7   9       51.72       51.20     12.97 o 
  -4   7   9       28.80       33.87      7.90 o 
  -3   7   9       86.88      118.01     16.72 o 
  -2   7   9      127.89      152.79     18.35 o 
  -1   7   9      197.13      220.11     21.03 o 
   0   7   9       97.21       93.47     16.12 o 
   1   7   9        0.33        4.08     10.23 o 
   2   7   9       44.63       41.35     13.51 o 
   3   7   9       11.66       15.89     12.52 o 
   4   7   9       22.65       21.66     13.51 o 
  -6   8   9      120.25      142.68     13.84 o 
  -5   8   9       23.68       21.51     10.86 o 
  -4   8   9       72.23       75.50     13.77 o 
  -3   8   9        5.70        0.57     10.20 o 
  -2   8   9       13.39       11.51     11.13 o 
  -1   8   9       36.05       46.41     13.62 o 
   0   8   9       15.00       16.06     11.66 o 
   1   8   9       23.80       15.32     11.57 o 
   2   8   9       34.16       23.68     12.64 o 
   3   8   9       80.62       70.98     16.39 o 
   4   8   9       17.81       23.41     13.89 o 
  -6   9   9       31.18       28.47      9.57 o 
  -5   9   9       32.13       28.09      8.91 o 
  -4   9   9       23.80       16.54     10.29 o 
  -3   9   9       98.48      109.53     17.19 o 
  -2   9   9       30.64       37.99     13.54 o 
  -1   9   9       29.01       28.08     12.85 o 
   0   9   9       98.00      112.21     18.06 o 
   1   9   9      100.87       83.30     16.90 o 
   2   9   9       41.82       50.07     14.90 o 
   3   9   9        7.65       11.07     12.38 o 
   4   9   9       35.14       39.74     15.32 o 
  -5  10   9        6.68        5.45      8.21 o 
  -4  10   9       21.59       23.11     12.85 o 
  -3  10   9       38.22       41.41     14.28 o 
  -2  10   9       54.25       37.10     14.70 o 
  -1  10   9       23.40       27.96     13.92 o 
   0  10   9        6.79       13.74     12.55 o 
   1  10   9       24.69       18.77     13.18 o 
   2  10   9        3.83       11.69     12.64 o 
   3  10   9       42.33       44.86     15.62 o 
  -4  11   9       10.52       10.80     13.12 o 
  -3  11   9        0.30        3.90      8.24 o 
  -2  11   9        6.54       11.87     12.85 o 
  -1  11   9       30.74       28.17     14.19 o 
   0  11   9        4.04        6.96     12.64 o 
   1  11   9       49.14       40.10     15.53 o 
   2  11   9       28.86       31.03     14.93 o 
  -3  12   9        7.69        2.08     11.93 o 
  -2  12   9       14.09       12.86      9.30 o 
  -1  12   9       77.35       80.47     18.47 o 
   0  12   9       43.78       57.92     17.31 o 
   1  12   9       53.13       80.95     18.86 o 
  -3 -10  10        9.32        2.83     12.05 o 
  -2 -10  10        8.76        7.17     12.49 o 
  -1 -10  10        7.56        1.10     11.78 o 
   0 -10  10       56.69       36.98     14.73 o 
   1 -10  10       43.50       51.29     16.51 o 
  -4  -9  10        3.92        8.14      8.56 o 
  -3  -9  10       64.46       60.09     15.89 o 
  -2  -9  10        0.70       -3.51     11.22 o 
  -1  -9  10       53.13       45.63     14.61 o 
   0  -9  10        8.26        7.29     11.84 o 
   1  -9  10       32.88       39.30     14.96 o 
   2  -9  10       27.77       25.67     13.62 o 
  -5  -8  10       10.33       15.23     12.08 o 
  -4  -8  10       42.11       50.77     10.33 o 
  -3  -8  10       23.09       24.71      8.57 o 
  -2  -8  10       54.88       60.21     15.47 o 
  -1  -8  10       62.02       80.05     16.78 o 
   0  -8  10       90.06      105.88     18.12 o 
   1  -8  10       28.23       40.55     14.52 o 
   2  -8  10        0.49        3.72     11.78 o 
   3  -8  10       24.02       27.10     13.92 o 
  -5  -7  10      159.44      165.39     15.14 o 
  -4  -7  10        5.03        6.16      7.62 o 
  -3  -7  10       70.42       64.31     10.18 o 
  -2  -7  10       46.18       37.72     13.27 o 
  -1  -7  10       58.05       49.95     14.10 o 
   0  -7  10       22.81       25.29     12.23 o 
   1  -7  10       64.39       73.24     15.74 o 
   2  -7  10       48.00       62.32     15.41 o 
   3  -7  10       11.77       -2.29     11.36 o 
  -6  -6  10       16.21       11.66      8.81 o 
  -5  -6  10       26.42       19.54      8.70 o 
  -4  -6  10       93.01      115.40     12.40 o 
  -3  -6  10       26.35       31.31      8.49 o 
  -2  -6  10      122.40      111.89     17.58 o 
  -1  -6  10       27.19       32.07     12.73 o 
   0  -6  10       94.01       89.13     15.89 o 
   1  -6  10       70.87       79.22     15.92 o 
   2  -6  10       42.47       42.99     13.65 o 
   3  -6  10        5.17       17.52     12.08 o 
   4  -6  10       14.78       22.07     12.88 o 
  -6  -5  10        5.53        5.00      8.16 o 
  -5  -5  10        7.69        6.22      7.71 o 
  -4  -5  10        9.92        5.32      6.94 o 
  -3  -5  10       83.61       90.87     10.73 o 
  -2  -5  10       21.83       26.30     11.90 o 
  -1  -5  10       28.96       32.25     12.49 o 
   0  -5  10       15.55       26.45     12.02 o 
   1  -5  10       37.16       40.25     13.18 o 
   2  -5  10       65.31       88.47     16.21 o 
   3  -5  10       43.37       52.39     14.58 o 
   4  -5  10       52.31       64.96     11.15 o 
  -6  -4  10       37.41       40.93      9.67 o 
  -5  -4  10       17.40       24.05      8.24 o 
  -4  -4  10      221.66      241.24     14.92 o 
  -3  -4  10        2.78       -0.88      6.06 o 
  -2  -4  10       90.11       96.95     16.06 o 
  -1  -4  10       31.05       20.20     10.98 o 
   0  -4  10      106.44      101.06     16.15 o 
   1  -4  10       83.35       91.83     15.86 o 
   2  -4  10        4.22       10.95     10.92 o 
   3  -4  10       49.20       59.14     14.90 o 
   4  -4  10        3.98        4.62      7.97 o 
  -7  -3  10       85.24       76.39     17.40 o 
  -6  -3  10       10.69        3.69     10.83 o 
  -5  -3  10       63.04       72.12     10.39 o 
  -4  -3  10       16.10       16.85      7.36 o 
  -3  -3  10      257.21      251.10     14.11 o 
  -2  -3  10       28.83       34.21     12.08 o 
  -1  -3  10       82.03       99.24     16.06 o 
   0  -3  10       57.01       59.65     13.71 o 
   1  -3  10      112.68       95.85     15.71 o 
   2  -3  10      118.02      125.36     17.76 o 
   3  -3  10       18.91       19.73      8.26 o 
   4  -3  10       11.88       19.29      8.82 o 
   5  -3  10        0.83       -4.16      7.84 o 
  -7  -2  10        2.39        5.00     11.48 o 
  -6  -2  10       76.34       93.68     16.75 o 
  -5  -2  10        1.97       -2.14      6.75 o 
  -4  -2  10       32.40       37.59      8.27 o 
  -3  -2  10       51.72       54.03      8.40 o 
  -2  -2  10       88.54      103.44     15.86 o 
  -1  -2  10       88.82       82.97     14.70 o 
   0  -2  10      148.44      155.02     18.59 o 
   1  -2  10      148.04      163.50     19.28 o 
   2  -2  10       57.05       68.75      9.95 o 
   3  -2  10       62.25       62.96     10.06 o 
   4  -2  10        1.58        2.05      7.50 o 
   5  -2  10       85.37       91.95     12.46 o 
  -7  -1  10       52.52       48.31     14.46 o 
  -6  -1  10        1.82        0.06      9.28 o 
  -5  -1  10      131.57      138.02     14.93 o 
  -4  -1  10       18.47       16.63      7.09 o 
  -3  -1  10      155.60      179.98     19.31 o 
  -2  -1  10        7.14       10.08     10.00 o 
  -1  -1  10      269.71      267.38     21.66 o 
   0  -1  10       66.09       71.96     14.19 o 
   1  -1  10       37.63       40.37     12.29 o 
   2  -1  10      140.56      128.22     12.01 o 
   3  -1  10       26.94       23.51      8.47 o 
   4  -1  10      105.13      121.44     14.81 o 
   5  -1  10       26.54       31.21      9.49 o 
  -7   0  10        0.20        8.89     11.19 o 
  -6   0  10       48.81       47.36     13.12 o 
  -5   0  10        0.17       -1.50      6.23 o 
  -4   0  10      224.60      244.62     19.77 o 
  -3   0  10      111.82      113.73     16.27 o 
  -2   0  10       11.36       15.20     10.35 o 
  -1   0  10       33.54       43.05     12.41 o 
   0   0  10      397.44      370.28     24.42 o 
   1   0  10       94.65       85.65     15.17 o 
   2   0  10       89.31      100.91     10.94 o 
   3   0  10       79.03       81.77     10.80 o 
   4   0  10       39.00       44.06      9.78 o 
   5   0  10       48.22       51.53     10.59 o 
  -7   1  10       58.81       39.24     13.60 o 
  -6   1  10        1.87        6.60      9.85 o 
  -5   1  10      121.21      120.11     13.94 o 
  -4   1  10       23.18       26.94      7.45 o 
  -3   1  10      141.65      149.76     17.91 o 
  -2   1  10       17.78       21.81     10.86 o 
  -1   1  10      268.55      257.36     21.48 o 
   0   1  10       73.08       77.35     14.49 o 
   1   1  10       46.41       49.80     13.12 o 
   2   1  10      142.19      131.75     11.93 o 
   3   1  10       29.46       35.93      8.67 o 
   4   1  10      106.97      127.68     13.06 o 
   5   1  10       22.13       17.53      8.92 o 
  -7   2  10        4.08        5.62     11.16 o 
  -6   2  10       84.12       88.92     15.65 o 
  -5   2  10        1.46       -5.83      5.83 o 
  -4   2  10       40.62       41.91      8.22 o 
  -3   2  10       47.78       44.68     13.09 o 
  -2   2  10       95.25      118.31     16.87 o 
  -1   2  10       68.52       52.06     13.36 o 
   0   2  10      163.61      149.19     18.50 o 
   1   2  10      171.94      168.50     19.28 o 
   2   2  10       62.82       66.13     14.84 o 
   3   2  10       55.88       53.85      9.52 o 
   4   2  10        4.96        1.59      7.52 o 
   5   2  10       96.33      136.04     14.05 o 
  -7   3  10       70.74       61.70     14.90 o 
  -6   3  10       10.31        7.29     10.26 o 
  -5   3  10       84.86       86.78     14.31 o 
  -4   3  10       20.39       18.79      7.10 o 
  -3   3  10      265.44      241.08     21.69 o 
  -2   3  10       33.48       35.67     12.20 o 
  -1   3  10       72.45       79.99     15.14 o 
   0   3  10       54.11       49.59     13.27 o 
   1   3  10      134.44      128.96     17.76 o 
   2   3  10      125.94      131.85     18.33 o 
   3   3  10       14.41       20.50     12.17 o 
   4   3  10       14.15       19.88      8.37 o 
   5   3  10        1.92       -0.09      8.23 o 
  -6   4  10       37.27       26.12     11.96 o 
  -5   4  10       17.60       23.29     10.47 o 
  -4   4  10      174.22      196.40     20.53 o 
  -3   4  10        1.05       -0.92      9.82 o 
  -2   4  10       90.47       96.71     16.18 o 
  -1   4  10       26.04       24.63     12.26 o 
   0   4  10      111.36      130.78     17.94 o 
   1   4  10       80.68       84.78     15.71 o 
   2   4  10        0.96       -3.18      9.73 o 
   3   4  10       60.85       66.07     15.65 o 
   4   4  10        7.18        9.07     12.38 o 
  -6   5  10        4.13       -0.62      9.94 o 
  -5   5  10        7.81        6.07     10.17 o 
  -4   5  10        7.07        9.79     10.98 o 
  -3   5  10       87.13       97.34     16.12 o 
  -2   5  10       17.68       18.47     11.93 o 
  -1   5  10       30.99       45.55     13.30 o 
   0   5  10       24.88       27.19     12.26 o 
   1   5  10       30.67       29.81     12.14 o 
   2   5  10       74.84       85.77     16.48 o 
   3   5  10       44.14       67.41     15.83 o 
   4   5  10       47.39       42.87     15.02 o 
  -6   6  10       21.04       18.56     11.75 o 
  -5   6  10       30.11       28.71     11.72 o 
  -4   6  10      101.57      123.16     17.37 o 
  -3   6  10       30.17       28.65     12.55 o 
  -2   6  10      117.40      123.31     18.06 o 
  -1   6  10       33.96       41.23     13.83 o 
   0   6  10      117.79      141.54     19.16 o 
   1   6  10       60.40       45.84     13.92 o 
   2   6  10       36.57       43.28     14.43 o 
   3   6  10        6.87       17.05     12.97 o 
   4   6  10        9.22       22.82     14.07 o 
  -5   7  10      155.94      143.63     17.49 o 
  -3   7  10       50.67       58.13     14.76 o 
  -2   7  10       37.94       38.67     13.65 o 
  -1   7  10       48.52       49.17     14.19 o 
   0   7  10       30.40       45.93     14.13 o 
   1   7  10       55.93       65.92     15.68 o 
   2   7  10       52.04       48.13     15.08 o 
   3   7  10       10.23       17.94     13.54 o 
  -3   8  10       26.34       39.06     14.34 o 
  -2   8  10       76.40       93.62     17.58 o 
  -1   8  10       45.94       48.13     14.99 o 
   0   8  10       79.42       63.51     16.09 o 
   1   8  10       20.62       17.76     12.88 o 
   2   8  10        1.24        5.15     12.17 o 
   3   8  10       23.33       19.96     14.13 o 
  -3   9  10       54.32       62.68     15.98 o 
  -2   9  10        2.51       -0.83     11.93 o 
  -1   9  10       39.37       38.91     15.05 o 
   0   9  10        9.39       15.56     13.24 o 
   1   9  10       51.39       43.40     15.62 o 
   2   9  10       30.72       44.92     15.86 o 
  -3  10  10        8.55       27.93     14.10 o 
  -2  10  10       17.25       17.82     14.07 o 
  -1  10  10       12.18       11.93     14.07 o 
   0  10  10       64.93       55.24     16.60 o 
   1  10  10       42.66       31.77     15.17 o 
  -3  -8  11       24.93       16.09     13.24 o 
  -2  -8  11       40.53       56.94     15.98 o 
  -1  -8  11       21.51       25.55     13.86 o 
   0  -8  11       44.54       46.35     14.79 o 
   1  -8  11        1.59        8.78     13.06 o 
  -4  -7  11       12.56       15.30      8.88 o 
  -3  -7  11       61.53       58.58     16.06 o 
  -2  -7  11        7.33       20.47     13.00 o 
  -1  -7  11       32.83       44.95     14.87 o 
   0  -7  11       21.15       29.09     14.13 o 
   1  -7  11       50.56       47.51     15.71 o 
  -5  -6  11        2.89        8.95      8.62 o 
  -4  -6  11       33.94       36.41     14.96 o 
  -3  -6  11       28.20       34.51     14.22 o 
  -2  -6  11       44.34       42.66     14.64 o 
  -1  -6  11       17.25       17.94     12.67 o 
   0  -6  11       30.54       22.31     12.58 o 
   1  -6  11       10.97       10.35     11.93 o 
   2  -6  11       61.19       58.66     16.09 o 
  -5  -5  11       68.38       80.44     12.00 o 
  -4  -5  11        8.65       -1.99     11.42 o 
  -3  -5  11       58.41       64.08     15.83 o 
  -2  -5  11        7.16        5.38     11.33 o 
  -1  -5  11      143.42      181.08     21.51 o 
   0  -5  11       33.01       24.78     13.15 o 
   1  -5  11       47.99       58.19     15.29 o 
   2  -5  11       18.43       20.17     13.09 o 
   3  -5  11       14.05        4.67     12.23 o 
  -5  -4  11       14.11       16.36      8.73 o 
  -4  -4  11       92.24       79.46     16.66 o 
  -3  -4  11        1.73       -3.60     10.83 o 
  -2  -4  11      153.19      174.89     20.91 o 
  -1  -4  11       10.65        9.19     11.69 o 
   0  -4  11       79.71       97.96     17.28 o 
   1  -4  11        7.14       10.03     11.51 o 
   2  -4  11       60.74       63.01     15.98 o 
   3  -4  11       31.05       27.13     13.80 o 
  -6  -3  11        9.73        6.07     11.87 o 
  -5  -3  11       69.17       82.70     11.58 o 
  -4  -3  11        3.39        3.33     11.25 o 
  -3  -3  11       39.76       44.50     14.10 o 
  -2  -3  11       33.46       32.96     12.85 o 
  -1  -3  11       57.99       57.03     14.64 o 
   0  -3  11        2.81       14.70     11.42 o 
   1  -3  11       46.94       47.33     13.77 o 
   2  -3  11       60.50       57.59     15.71 o 
   3  -3  11       20.84       26.36     13.74 o 
  -6  -2  11       62.86       70.00     16.09 o 
  -5  -2  11        5.21        3.08      7.60 o 
  -4  -2  11      106.17      114.74     18.18 o 
  -3  -2  11        2.66        0.12     10.59 o 
  -2  -2  11      139.32      134.88     18.74 o 
  -1  -2  11       40.32       33.11     13.18 o 
   0  -2  11       32.48       26.45     12.41 o 
   1  -2  11       47.99       42.30     14.07 o 
   2  -2  11       57.79       69.43     15.83 o 
   3  -2  11       26.76       35.31      9.76 o 
  -6  -1  11       18.60       12.29     12.08 o 
  -5  -1  11       79.57       90.24     11.55 o 
  -4  -1  11       28.28       25.91     12.79 o 
  -3  -1  11      145.33      149.81     19.87 o 
  -2  -1  11       16.94        3.69     10.86 o 
  -1  -1  11       28.75       25.11     12.14 o 
   0  -1  11       62.35       64.79     14.84 o 
   1  -1  11      117.52      135.95     19.16 o 
   2  -1  11       18.47       25.17     12.88 o 
   3  -1  11       30.96       29.17      9.39 o 
  -6   0  11       14.66        6.43     10.71 o 
  -5   0  11       12.80       18.93      8.40 o 
  -4   0  11       14.76       19.54     12.11 o 
  -3   0  11        0.27       -3.87     10.29 o 
  -2   0  11      188.38      199.29     21.30 o 
  -1   0  11       20.13       14.37     11.27 o 
   0   0  11      125.01      139.02     18.89 o 
   1   0  11       14.32       17.82     11.63 o 
   2   0  11       15.53       15.32     12.05 o 
   3   0  11      218.45      221.39     16.49 o 
   4   0  11        0.60        1.07     11.27 o 
  -6   1  11       16.20       15.20     11.36 o 
  -5   1  11       82.31       81.21     15.74 o 
  -4   1  11       28.07       26.21     12.49 o 
  -3   1  11      146.49      150.05     19.31 o 
  -2   1  11       17.52       17.11     11.84 o 
  -1   1  11       23.36       21.12     11.87 o 
   0   1  11       79.30       73.99     15.53 o 
   1   1  11       99.14       92.22     16.72 o 
   2   1  11       10.18       21.78     12.55 o 
   3   1  11       38.32       42.78     14.55 o 
  -6   2  11       72.14       60.60     14.93 o 
  -4   2  11       98.66       81.81     16.09 o 
  -3   2  11        3.02        3.39     10.59 o 
  -2   2  11      137.50      147.46     19.34 o 
  -1   2  11       34.09       24.69     12.49 o 
   0   2  11       22.50       28.17     12.61 o 
   1   2  11       41.54       32.78     13.30 o 
   2   2  11       61.73       63.10     15.92 o 
   3   2  11       46.92       54.41     15.59 o 
  -6   3  11        8.60        4.61     10.53 o 
  -4   3  11        2.57       -3.84     10.35 o 
  -3   3  11       39.27       37.54     13.62 o 
  -2   3  11       33.66       28.74     12.79 o 
  -1   3  11       65.34       69.08     15.62 o 
   0   3  11        8.60        9.91     11.42 o 
   1   3  11       38.38       42.75     13.68 o 
   2   3  11       66.46       66.79     15.98 o 
   3   3  11       17.74       22.25     13.86 o 
  -4   4  11      108.86      102.57     17.25 o 
  -3   4  11        1.76      -10.89     10.89 o 
  -2   4  11      162.67      168.59     20.79 o 
  -1   4  11       14.44       19.07     12.64 o 
   0   4  11       79.25       80.77     16.60 o 
   1   4  11        1.65        7.94     11.93 o 
   2   4  11       62.81       62.35     16.15 o 
   3   4  11       20.17       29.12     14.25 o 
  -4   5  11        8.41        0.86     11.30 o 
  -3   5  11       56.64       51.47     14.90 o 
  -2   5  11       10.46       12.11     12.58 o 
  -1   5  11      117.67      132.83     20.08 o 
   0   5  11       30.25       24.36     13.12 o 
   1   5  11       44.84       38.76     14.55 o 
   2   5  11       23.16       21.45     13.71 o 
   3   5  11       21.51       20.05     13.42 o 
  -4   6  11       26.69       38.47     14.34 o 
  -3   6  11       24.59       23.11     13.80 o 
  -2   6  11       41.37       34.03     14.58 o 
  -1   6  11       21.48       12.02     13.06 o 
   0   6  11       27.72       26.95     13.68 o 
   1   6  11        5.66        5.30     11.90 o 
   2   6  11       54.51       53.73     15.92 o 
  -3   7  11       79.44       97.22     18.35 o 
  -2   7  11        6.81       10.83     13.09 o 
  -1   7  11       36.13       45.69     15.47 o 
   0   7  11       18.75       15.83     13.27 o 
   1   7  11       59.72       68.12     17.25 o 
  -3   8  11       26.78       29.51     14.96 o 
  -2   8  11       34.52       55.42     16.81 o 
  -1   8  11       19.79       18.98     14.49 o 
   0   8  11       50.37       49.53     16.18 o 
   1   8  11        2.25       11.78     13.65 o 
  -3  -5  12      100.02       86.66     18.62 o 
  -2  -5  12       10.16        0.06     11.90 o 
  -1  -5  12       41.25       53.31     16.30 o 
   0  -5  12        7.69       20.82     13.89 o 
  -3  -4  12       32.26       20.41     13.95 o 
  -2  -4  12       21.27       19.69     13.62 o 
  -1  -4  12       17.44       24.63     13.92 o 
   0  -4  12      124.06      143.24     21.06 o 
   1  -4  12       12.14        8.63     12.58 o 
  -4  -3  12       13.27       27.43     14.04 o 
  -3  -3  12       41.64       51.73     15.95 o 
  -2  -3  12       16.97       19.28     13.54 o 
  -1  -3  12       84.63       77.32     17.19 o 
   0  -3  12       10.30        3.33     12.08 o 
   1  -3  12       33.09       43.17     15.35 o 
  -4  -2  12       39.66       44.56     15.56 o 
  -3  -2  12       13.31        3.12     12.14 o 
  -2  -2  12       85.19       81.01     17.52 o 
  -1  -2  12       24.48       14.10     12.49 o 
   0  -2  12       52.51       46.32     14.79 o 
   1  -2  12       12.61       14.67     12.85 o 
  -4  -1  12        5.00        7.53     12.29 o 
  -3  -1  12       20.97       26.12     13.71 o 
  -2  -1  12       35.63       23.65     13.62 o 
  -1  -1  12       64.01       72.68     16.78 o 
   0  -1  12       32.13       28.92     13.86 o 
   1  -1  12       50.57       41.41     14.81 o 
   2  -1  12       59.26       58.99     16.60 o 
  -4   0  12       78.76       80.53     17.46 o 
  -3   0  12       18.18       17.37     12.61 o 
  -2   0  12       84.97       94.18     18.09 o 
  -1   0  12       44.17       35.67     14.25 o 
   0   0  12      150.06      151.30     20.79 o 
   1   0  12        1.73        4.61     11.87 o 
   2   0  12        8.91        9.16     12.55 o 
  -4   1  12        2.45        1.49     11.72 o 
  -3   1  12       29.03       38.55     14.99 o 
  -2   1  12       36.81       31.27     14.37 o 
  -1   1  12       49.48       60.78     16.12 o 
   0   1  12       27.16       18.30     12.43 o 
   1   1  12       32.42       31.12     13.57 o 
   2   1  12       69.38       75.03     17.22 o 
  -4   2  12       29.40       28.29     13.98 o 
  -3   2  12       15.24       11.84     12.85 o 
  -2   2  12       84.61       95.52     18.47 o 
  -1   2  12       26.64       17.08     13.09 o 
   0   2  12       72.81       84.01     17.49 o 
   1   2  12       11.35       11.30     12.49 o 
  -4   3  12       17.05       33.47     13.74 o 
  -3   3  12       36.65       52.30     15.89 o 
  -2   3  12       18.94       24.39     14.10 o 
  -1   3  12       82.17       84.10     17.85 o 
   0   3  12        8.77       15.92     13.09 o 
   1   3  12       37.03       32.28     14.79 o 
  -3   4  12       28.02       29.69     14.37 o 
  -2   4  12       22.84       16.03     13.51 o 
  -1   4  12       14.69       12.85     13.00 o 
   0   4  12      123.92      130.27     20.50 o 
   1   4  12       17.75       20.26     14.01 o 
  -3   5  12      102.45      112.72     19.75 o 
  -2   5  12       10.19        8.78     13.89 o 
  -1   5  12       49.32       45.75     16.18 o 
   0   5  12        8.60       -0.51     12.73 o 
                                                 
